# Supplementary material for: Causal effect of smoking on DNA methylation in peripheral blood: a twin and family study
Source: Clin Epigenetics. 2018 Feb 9;10:18. doi: 10.1186/s13148-018-0452-9 (PMC5810186; doi:10.1186/s13148-018-0452-9)
Supplement: Supplementary file 2 — Table S2. This file includes Table S2: Associations of methylation at the 1882 replicated CpGs with smoking status from the between- and within-sibship analyses. (XLSX 100 kb) [file 13148_2018_452_MOESM2_ESM.xlsx]

## Sheet: Sheet1
Table S2 Associations of methylation at the 1882 replicated CpGs with smoking status from the between- and within-sibship analyses
CpG	Between-sibship coefficient (SE)	Within-sibship coefficient (SE)	P for comparison	FDR
cg05575921	-0.87 (0.12)	-0.93 (0.08)	0.645181	0.993948
cg21566642	-0.67 (0.1)	-0.67 (0.07)	0.954204	0.993948
cg05951221	-0.59 (0.1)	-0.47 (0.07)	0.315377	0.993948
cg01940273	-0.6 (0.1)	-0.47 (0.06)	0.256538	0.993948
cg03636183	-0.56 (0.09)	-0.41 (0.06)	0.180829	0.993948
cg06126421	-0.34 (0.14)	-0.48 (0.08)	0.367354	0.993948
cg26703534	-0.21 (0.06)	-0.3 (0.04)	0.170122	0.993948
cg21161138	-0.36 (0.09)	-0.37 (0.06)	0.913614	0.993948
cg11660018	-0.26 (0.08)	-0.2 (0.04)	0.455009	0.993948
cg09935388	-0.58 (0.14)	-0.53 (0.1)	0.766004	0.993948
cg25648203	-0.16 (0.08)	-0.31 (0.05)	0.0993396	0.993948
cg19859270	-0.28 (0.08)	-0.22 (0.05)	0.512543	0.993948
cg03329539	-0.31 (0.08)	-0.28 (0.06)	0.787501	0.993948
cg24859433	-0.15 (0.07)	-0.24 (0.05)	0.25371	0.993948
cg14753356	-0.13 (0.07)	-0.16 (0.04)	0.728518	0.993948
cg07339236	-0.29 (0.11)	-0.32 (0.07)	0.831246	0.993948
cg04885881	-0.26 (0.08)	-0.24 (0.05)	0.797812	0.993948
cg06644428	-0.31 (0.18)	-0.32 (0.13)	0.975641	0.997432
cg23916896	-0.4 (0.15)	-0.49 (0.1)	0.597949	0.993948
cg14817490	-0.18 (0.09)	-0.28 (0.05)	0.317011	0.993948
cg11902777	-0.4 (0.14)	-0.44 (0.09)	0.802647	0.993948
cg21611682	-0.15 (0.05)	-0.16 (0.03)	0.882785	0.993948
cg01692968	-0.11 (0.09)	-0.16 (0.06)	0.613411	0.993948
cg08709672	-0.07 (0.06)	-0.17 (0.03)	0.120224	0.993948
cg07826859	-0.16 (0.06)	-0.2 (0.04)	0.520247	0.993948
cg25189904	-0.46 (0.11)	-0.29 (0.09)	0.214513	0.993948
cg17287155	-0.23 (0.08)	-0.19 (0.05)	0.652611	0.993948
cg06226150	-0.19 (0.05)	-0.13 (0.04)	0.361243	0.993948
cg23161492	-0.28 (0.11)	-0.24 (0.06)	0.736875	0.993948
cg09022230	-0.12 (0.08)	-0.25 (0.05)	0.166806	0.993948
cg19572487	-0.14 (0.07)	-0.2 (0.06)	0.539069	0.993948
cg03991871	-0.39 (0.16)	-0.38 (0.08)	0.978911	0.997432
cg14580211	-0.15 (0.09)	-0.24 (0.05)	0.330953	0.993948
cg15187398	-0.18 (0.08)	-0.18 (0.05)	0.96026	0.994201
cg10750182	-0.08 (0.04)	-0.11 (0.03)	0.52508	0.993948
cg25949550	-0.13 (0.07)	-0.2 (0.05)	0.391339	0.993948
cg05284742	-0.16 (0.06)	-0.14 (0.05)	0.857877	0.993948
cg23931381	-0.08 (0.08)	-0.2 (0.06)	0.249698	0.993948
cg23576855	-1.25 (0.37)	-0.66 (0.18)	0.155053	0.993948
cg26271591	-0.16 (0.1)	-0.32 (0.07)	0.191232	0.993948
cg03646329	-0.29 (0.13)	-0.27 (0.08)	0.896444	0.993948
cg21733098	-0.37 (0.16)	-0.31 (0.09)	0.757685	0.993948
cg04039799	-0.07 (0.05)	-0.2 (0.04)	0.0607265	0.993948
cg01272202	-0.15 (0.06)	-0.18 (0.04)	0.701061	0.993948
cg09578155	-0.18 (0.04)	-0.07 (0.03)	0.0429869	0.993948
cg23771366	-0.23 (0.07)	-0.11 (0.05)	0.193161	0.993948
cg08266095	-0.29 (0.09)	-0.15 (0.06)	0.181409	0.993948
cg15159987	-0.1 (0.06)	-0.17 (0.04)	0.306897	0.993948
cg09099830	-0.06 (0.06)	-0.19 (0.04)	0.0853134	0.993948
cg07986378	-0.24 (0.09)	-0.23 (0.06)	0.938639	0.993948
cg03604011	0.52 (0.14)	0.23 (0.09)	0.0893578	0.993948
cg14624207	-0.08 (0.05)	-0.13 (0.04)	0.451871	0.993948
cg11588197	-0.31 (0.12)	-0.28 (0.07)	0.820475	0.993948
cg12876356	-0.43 (0.13)	-0.33 (0.09)	0.530882	0.993948
cg25636159	-0.06 (0.06)	-0.19 (0.04)	0.0960556	0.993948
cg27241845	-0.21 (0.08)	-0.17 (0.05)	0.702141	0.993948
cg15342087	-0.06 (0.07)	-0.21 (0.05)	0.0659499	0.993948
cg08472795	-0.17 (0.07)	-0.17 (0.05)	0.988452	0.998906
cg02583484	-0.14 (0.07)	-0.07 (0.04)	0.398615	0.993948
cg17087741	-0.44 (0.13)	-0.29 (0.11)	0.375951	0.993948
cg12803068	0.53 (0.2)	0.5 (0.13)	0.908318	0.993948
cg00501876	-0.07 (0.05)	-0.15 (0.03)	0.198501	0.993948
cg04583842	0.1 (0.08)	0.19 (0.04)	0.320423	0.993948
cg26963277	-0.21 (0.11)	-0.28 (0.07)	0.553587	0.993948
cg18316974	-0.59 (0.18)	-0.48 (0.14)	0.630814	0.993948
cg22770911	-0.07 (0.05)	-0.1 (0.03)	0.61997	0.993948
cg03450842	-0.12 (0.06)	-0.13 (0.04)	0.955409	0.993948
cg00463367	-0.16 (0.07)	-0.17 (0.05)	0.929508	0.993948
cg18660898	-0.22 (0.08)	-0.2 (0.06)	0.798267	0.993948
cg08884752	-0.17 (0.07)	-0.2 (0.05)	0.747127	0.993948
cg08035323	0.14 (0.09)	0.22 (0.05)	0.489984	0.993948
cg12806681	-0.26 (0.11)	-0.27 (0.08)	0.968958	0.996544
cg16391678	-0.13 (0.06)	-0.17 (0.04)	0.581758	0.993948
cg20303561	-0.12 (0.08)	-0.22 (0.05)	0.272519	0.993948
cg13039251	0.44 (0.13)	0.22 (0.07)	0.167439	0.993948
cg23913963	-0.23 (0.09)	-0.14 (0.06)	0.413043	0.993948
cg04460609	-0.16 (0.07)	-0.15 (0.04)	0.846316	0.993948
cg01731783	-0.08 (0.04)	-0.1 (0.03)	0.605337	0.993948
cg22132788	0.69 (0.23)	0.49 (0.15)	0.478691	0.993948
cg10180092	-0.2 (0.11)	-0.22 (0.06)	0.86804	0.993948
cg16809457	0.13 (0.07)	0.12 (0.04)	0.989286	0.998906
cg01901332	-0.22 (0.09)	-0.16 (0.05)	0.49945	0.993948
cg26728709	0.4 (0.14)	0.25 (0.08)	0.349464	0.993948
cg02451831	-0.22 (0.06)	-0.13 (0.05)	0.268504	0.993948
cg11207515	0.19 (0.12)	0.26 (0.07)	0.609052	0.993948
cg18146737	-0.71 (0.25)	-0.58 (0.16)	0.654072	0.993948
cg07902156	-0.18 (0.1)	-0.22 (0.06)	0.71246	0.993948
cg14316231	-0.07 (0.05)	-0.13 (0.03)	0.352237	0.993948
cg17372758	-0.15 (0.08)	-0.18 (0.06)	0.692323	0.993948
cg14179389	-0.32 (0.12)	-0.21 (0.09)	0.488121	0.993948
cg02370022	0.1 (0.16)	0.31 (0.07)	0.253008	0.993948
cg01724917	-0.18 (0.11)	-0.2 (0.07)	0.880312	0.993948
cg27312979	0.12 (0.13)	0.29 (0.07)	0.252608	0.993948
cg10374813	-0.02 (0.07)	-0.18 (0.04)	0.045928	0.993948
cg22851561	-0.09 (0.06)	-0.21 (0.05)	0.145174	0.993948
cg19719391	0.09 (0.05)	0.12 (0.04)	0.695128	0.993948
cg00324097	-0.09 (0.05)	-0.11 (0.03)	0.637759	0.993948
cg16116321	-0.1 (0.08)	-0.17 (0.04)	0.444476	0.993948
cg12513616	-0.11 (0.06)	-0.11 (0.04)	0.957002	0.993948
cg04492228	-0.09 (0.07)	-0.13 (0.05)	0.625713	0.993948
cg12075928	-0.09 (0.08)	-0.25 (0.06)	0.114146	0.993948
cg19827511	0.03 (0.07)	0.01 (0.05)	0.829063	0.993948
cg16969872	-0.2 (0.1)	-0.2 (0.05)	0.974617	0.997432
cg14675361	0.13 (0.13)	0.29 (0.08)	0.273937	0.993948
cg13456470	0.23 (0.12)	0.19 (0.06)	0.739177	0.993948
cg08595501	-0.23 (0.08)	-0.2 (0.07)	0.763752	0.993948
cg11071448	-0.17 (0.08)	-0.16 (0.05)	0.865328	0.993948
cg26467528	-0.2 (0.08)	-0.15 (0.05)	0.598993	0.993948
cg18804920	0.24 (0.08)	0.11 (0.06)	0.180544	0.993948
cg26361535	-0.24 (0.11)	-0.2 (0.06)	0.768813	0.993948
cg03274391	0.66 (0.22)	0.35 (0.13)	0.226838	0.993948
cg15554421	-0.15 (0.1)	-0.23 (0.07)	0.493417	0.993948
cg02532700	-0.42 (0.11)	-0.14 (0.07)	0.0387121	0.993948
cg00310412	-0.06 (0.05)	-0.13 (0.03)	0.288192	0.993948
cg09322513	0.07 (0.08)	0.2 (0.05)	0.159629	0.993948
cg11399508	0.14 (0.11)	0.24 (0.08)	0.44934	0.993948
cg16047567	-0.13 (0.07)	-0.16 (0.05)	0.736928	0.993948
cg10420527	-0.06 (0.05)	-0.12 (0.03)	0.264041	0.993948
cg23831876	-0.06 (0.07)	-0.07 (0.05)	0.916926	0.993948
cg02968508	-0.14 (0.07)	-0.1 (0.04)	0.559811	0.993948
cg05156137	0.14 (0.11)	0.23 (0.06)	0.454011	0.993948
cg01899089	-0.08 (0.06)	-0.13 (0.04)	0.494577	0.993948
cg16332927	-0.18 (0.12)	-0.3 (0.09)	0.450051	0.993948
cg07484739	-0.14 (0.07)	-0.16 (0.04)	0.80532	0.993948
cg10531355	-0.16 (0.07)	-0.16 (0.05)	0.993086	0.999459
cg02586730	-0.07 (0.06)	-0.09 (0.04)	0.811151	0.993948
cg20059012	-0.43 (0.19)	-0.44 (0.13)	0.950291	0.993948
cg23638849	0.27 (0.08)	0.15 (0.06)	0.273902	0.993948
cg09837977	-0.19 (0.07)	-0.1 (0.05)	0.335256	0.993948
cg13500388	-0.07 (0.05)	-0.09 (0.04)	0.790171	0.993948
cg08772028	-0.1 (0.05)	-0.07 (0.04)	0.635762	0.993948
cg04019522	0.12 (0.08)	0.16 (0.05)	0.676334	0.993948
cg11735008	0.08 (0.12)	0.19 (0.06)	0.432923	0.993948
cg22040631	-0.14 (0.08)	-0.25 (0.06)	0.277735	0.993948
cg04956244	0.09 (0.04)	0.1 (0.03)	0.781431	0.993948
cg00295485	-0.16 (0.08)	-0.17 (0.05)	0.937252	0.993948
cg21322436	-0.16 (0.06)	-0.07 (0.05)	0.235091	0.993948
cg06320277	0.17 (0.09)	0.15 (0.05)	0.895388	0.993948
cg04359840	-0.14 (0.08)	-0.17 (0.05)	0.750448	0.993948
cg00808969	-0.07 (0.05)	-0.04 (0.03)	0.602554	0.993948
cg00659129	0.22 (0.07)	0.14 (0.06)	0.371581	0.993948
cg08621445	-0.04 (0.1)	-0.24 (0.06)	0.0989757	0.993948
cg05694621	0.13 (0.13)	0.19 (0.06)	0.661637	0.993948
cg14712058	-0.19 (0.06)	-0.1 (0.04)	0.257263	0.993948
cg08577727	-0.03 (0.06)	-0.13 (0.05)	0.211051	0.993948
cg26077378	-0.37 (0.2)	-0.22 (0.11)	0.49928	0.993948
cg03547355	-0.09 (0.05)	-0.04 (0.04)	0.516788	0.993948
cg00687135	-0.13 (0.1)	-0.19 (0.06)	0.634895	0.993948
cg25317941	0.05 (0.03)	0.05 (0.02)	0.890391	0.993948
cg04535902	-0.43 (0.16)	-0.33 (0.12)	0.615704	0.993948
cg14435720	-0.19 (0.2)	-0.55 (0.16)	0.158977	0.993948
cg00723017	0.12 (0.06)	0.1 (0.03)	0.816206	0.993948
cg09197783	-0.09 (0.06)	-0.13 (0.04)	0.649816	0.993948
cg25508605	0.47 (0.18)	0.31 (0.12)	0.469609	0.993948
cg20596640	-0.09 (0.1)	-0.3 (0.07)	0.0839531	0.993948
cg07151117	-0.17 (0.07)	-0.11 (0.05)	0.464619	0.993948
cg09662411	-0.24 (0.09)	-0.12 (0.06)	0.241125	0.993948
cg06819357	0.11 (0.07)	0.14 (0.04)	0.738863	0.993948
cg14977938	0.17 (0.08)	0.17 (0.05)	0.999089	0.999838
cg19142553	-0.08 (0.05)	-0.09 (0.04)	0.892047	0.993948
cg06974428	-0.17 (0.07)	-0.11 (0.04)	0.463711	0.993948
cg24049493	0.12 (0.19)	0.32 (0.11)	0.34786	0.993948
cg20124610	-0.14 (0.06)	-0.09 (0.04)	0.512978	0.993948
cg16611234	-0.15 (0.1)	-0.2 (0.06)	0.635383	0.993948
cg07123182	-0.15 (0.13)	-0.32 (0.1)	0.289334	0.993948
cg10001987	-0.32 (0.14)	0.01 (0.1)	0.0586693	0.993948
cg21913886	-0.09 (0.11)	-0.26 (0.07)	0.171049	0.993948
cg05635617	0.17 (0.07)	0.19 (0.07)	0.814298	0.993948
cg01257799	-0.08 (0.06)	-0.09 (0.05)	0.913314	0.993948
cg05157251	-0.31 (0.14)	-0.18 (0.09)	0.461746	0.993948
cg13668129	-0.11 (0.04)	-0.06 (0.03)	0.262011	0.993948
cg24090911	-0.14 (0.08)	-0.17 (0.05)	0.701433	0.993948
cg03415545	-0.09 (0.08)	-0.22 (0.06)	0.207634	0.993948
cg01435643	0.18 (0.11)	0.21 (0.06)	0.772457	0.993948
cg23480021	0.75 (0.26)	0.33 (0.14)	0.155667	0.993948
cg12623364	-0.06 (0.07)	-0.11 (0.04)	0.482011	0.993948
cg23973524	0.23 (0.1)	0.16 (0.05)	0.483552	0.993948
cg27464065	-0.05 (0.08)	-0.03 (0.06)	0.776388	0.993948
cg00835193	-0.2 (0.12)	-0.23 (0.07)	0.832609	0.993948
cg06901890	-0.1 (0.08)	-0.11 (0.05)	0.905566	0.993948
cg20698421	-0.36 (0.14)	-0.14 (0.08)	0.170984	0.993948
cg07925311	-0.09 (0.05)	-0.05 (0.04)	0.536722	0.993948
cg25560398	-0.03 (0.03)	-0.06 (0.02)	0.488575	0.993948
cg14274621	-0.16 (0.08)	-0.12 (0.05)	0.619696	0.993948
cg06298346	-0.12 (0.07)	-0.17 (0.05)	0.512219	0.993948
cg26937798	-0.15 (0.12)	-0.32 (0.09)	0.244801	0.993948
cg04551776	-0.11 (0.07)	-0.18 (0.05)	0.414206	0.993948
cg20385395	-0.14 (0.05)	-0.08 (0.03)	0.359974	0.993948
cg16104139	-0.09 (0.05)	-0.09 (0.03)	0.972622	0.997432
cg17719126	-0.22 (0.18)	-0.4 (0.12)	0.388509	0.993948
cg21487261	0.28 (0.09)	0.14 (0.07)	0.227079	0.993948
cg00060836	-0.05 (0.06)	-0.1 (0.05)	0.463155	0.993948
cg16220567	-0.2 (0.08)	-0.15 (0.06)	0.622023	0.993948
cg05644480	-0.07 (0.08)	-0.16 (0.05)	0.34983	0.993948
cg07251887	-0.13 (0.06)	-0.1 (0.04)	0.618282	0.993948
cg26819718	-0.18 (0.14)	-0.25 (0.09)	0.691902	0.993948
cg08166214	-0.26 (0.1)	-0.12 (0.06)	0.244478	0.993948
cg24049050	-0.16 (0.07)	-0.11 (0.04)	0.519646	0.993948
cg08038054	0.29 (0.09)	0.13 (0.06)	0.135092	0.993948
cg19956914	-0.02 (0.12)	0.24 (0.06)	0.0470365	0.993948
cg10592478	-0.08 (0.08)	-0.21 (0.07)	0.240659	0.993948
cg07495470	-0.08 (0.05)	-0.07 (0.04)	0.898427	0.993948
cg16880946	-0.2 (0.08)	-0.11 (0.05)	0.352043	0.993948
cg03281572	-0.24 (0.08)	-0.13 (0.06)	0.245561	0.993948
cg03047995	0.12 (0.08)	0.13 (0.05)	0.878866	0.993948
cg27339256	-0.21 (0.1)	-0.2 (0.07)	0.908457	0.993948
cg10012530	-0.11 (0.06)	-0.1 (0.04)	0.911436	0.993948
cg16944958	-0.22 (0.08)	-0.12 (0.04)	0.277869	0.993948
cg06065019	-0.18 (0.13)	-0.2 (0.06)	0.921528	0.993948
cg27006764	0.15 (0.08)	0.18 (0.06)	0.806315	0.993948
cg08170837	-0.27 (0.11)	-0.17 (0.07)	0.427454	0.993948
cg21186955	0.14 (0.09)	0.16 (0.05)	0.88778	0.993948
cg24441922	0.51 (0.12)	0.11 (0.07)	0.00444724	0.993948
cg14187678	-0.21 (0.11)	-0.1 (0.07)	0.380503	0.993948
cg12494529	-0.21 (0.09)	-0.19 (0.06)	0.856541	0.993948
cg18887230	-0.07 (0.08)	-0.25 (0.06)	0.0732692	0.993948
cg08006309	0.04 (0.11)	0.18 (0.07)	0.239299	0.993948
cg14627404	-0.12 (0.08)	-0.19 (0.05)	0.472396	0.993948
cg27009703	0.47 (0.19)	0.2 (0.14)	0.254619	0.993948
cg27573991	0.32 (0.28)	-0.3 (0.13)	0.0438022	0.993948
cg01594949	-0.07 (0.07)	-0.12 (0.05)	0.588853	0.993948
cg15474579	-0.07 (0.06)	-0.13 (0.04)	0.470926	0.993948
cg09084200	-0.06 (0.05)	-0.1 (0.04)	0.593338	0.993948
cg00116430	-0.07 (0.08)	-0.09 (0.05)	0.847197	0.993948
cg26798850	0.03 (0.09)	-0.02 (0.07)	0.660209	0.993948
cg26856289	-0.2 (0.06)	-0.06 (0.04)	0.0496288	0.993948
cg12360736	-0.06 (0.09)	-0.18 (0.07)	0.289689	0.993948
cg01062937	0.06 (0.03)	0.05 (0.02)	0.715918	0.993948
cg02964434	-0.02 (0.04)	-0.06 (0.03)	0.507801	0.993948
cg26003909	0.12 (0.06)	0.08 (0.03)	0.499866	0.993948
cg08681689	-0.07 (0.04)	-0.07 (0.03)	0.996271	0.999838
cg07430820	-0.08 (0.04)	-0.07 (0.03)	0.806046	0.993948
cg06577850	-0.24 (0.12)	-0.12 (0.06)	0.358444	0.993948
cg06595162	-0.01 (0.06)	-0.15 (0.04)	0.049471	0.993948
cg13717434	0.03 (0.07)	0.11 (0.04)	0.265909	0.993948
cg05194346	0.19 (0.1)	0.18 (0.06)	0.921279	0.993948
cg22691256	-0.03 (0.12)	-0.12 (0.1)	0.588758	0.993948
cg19254163	-0.01 (0.06)	-0.11 (0.04)	0.192587	0.993948
cg03604424	-0.13 (0.06)	-0.12 (0.04)	0.847772	0.993948
cg00498211	-0.44 (0.18)	-0.03 (0.1)	0.042475	0.993948
cg09338136	-0.07 (0.07)	-0.08 (0.04)	0.884029	0.993948
cg08149865	-0.07 (0.06)	-0.12 (0.04)	0.50268	0.993948
cg21869609	-0.44 (0.19)	-0.29 (0.11)	0.476639	0.993948
cg24996979	-0.01 (0.06)	-0.2 (0.05)	0.00990924	0.993948
cg26307871	-0.19 (0.13)	-0.26 (0.08)	0.64383	0.993948
cg12825509	-0.16 (0.07)	-0.07 (0.05)	0.291231	0.993948
cg04011173	-0.3 (0.25)	-0.51 (0.14)	0.479983	0.993948
cg27537125	-0.09 (0.05)	-0.12 (0.04)	0.638258	0.993948
cg01838544	0.23 (0.1)	0.18 (0.07)	0.681399	0.993948
cg18397975	-0.13 (0.06)	-0.09 (0.04)	0.598129	0.993948
cg14276580	-0.15 (0.07)	-0.09 (0.04)	0.44694	0.993948
cg15624624	0.02 (0.05)	-0.15 (0.04)	0.0086573	0.993948
cg23781467	0.09 (0.06)	0.1 (0.04)	0.871819	0.993948
cg11190278	-0.02 (0.06)	-0.11 (0.04)	0.225308	0.993948
cg03186986	0.02 (0.05)	0.15 (0.04)	0.0203828	0.993948
cg05655806	-0.21 (0.11)	-0.22 (0.07)	0.934916	0.993948
cg09026722	-0.15 (0.08)	-0.2 (0.06)	0.630915	0.993948
cg10106284	-0.06 (0.12)	-0.23 (0.06)	0.199223	0.993948
cg22499893	-0.22 (0.09)	-0.15 (0.07)	0.527376	0.993948
cg05527044	-0.13 (0.13)	-0.31 (0.09)	0.274478	0.993948
cg13916835	-0.18 (0.12)	-0.22 (0.07)	0.786083	0.993948
cg22851200	-0.28 (0.1)	-0.13 (0.06)	0.205833	0.993948
cg20483374	0.07 (0.06)	0.03 (0.04)	0.619757	0.993948
cg23336702	-0.06 (0.07)	-0.16 (0.04)	0.217278	0.993948
cg02932780	-0.05 (0.08)	-0.07 (0.05)	0.85177	0.993948
cg25649826	-0.07 (0.06)	-0.1 (0.03)	0.724215	0.993948
cg12072028	-0.49 (0.18)	-0.26 (0.11)	0.279715	0.993948
cg01083131	-0.13 (0.07)	-0.08 (0.05)	0.479871	0.993948
cg04242898	-0.06 (0.05)	-0.07 (0.03)	0.874466	0.993948
cg02205391	-0.14 (0.07)	-0.09 (0.05)	0.574521	0.993948
cg02173782	-0.03 (0.08)	-0.08 (0.06)	0.54305	0.993948
cg10190813	-0.22 (0.07)	-0.16 (0.06)	0.550248	0.993948
cg10399789	-0.12 (0.09)	-0.26 (0.07)	0.227273	0.993948
cg13399816	-0.22 (0.07)	-0.1 (0.06)	0.1779	0.993948
cg20752878	0.04 (0.09)	0.02 (0.05)	0.869027	0.993948
cg14399122	-0.07 (0.08)	-0.13 (0.04)	0.453252	0.993948
cg10513161	0.07 (0.08)	0.15 (0.05)	0.374801	0.993948
cg25305703	-0.13 (0.1)	-0.21 (0.07)	0.49295	0.993948
cg05701125	-0.02 (0.07)	-0.05 (0.05)	0.729393	0.993948
cg00073090	-0.18 (0.06)	-0.04 (0.04)	0.0389484	0.993948
cg21393163	-0.22 (0.11)	-0.16 (0.07)	0.611142	0.993948
cg14548802	0.23 (0.11)	0.08 (0.06)	0.259827	0.993948
cg06585203	-0.14 (0.11)	-0.1 (0.07)	0.724951	0.993948
cg24448421	0.21 (0.1)	0.13 (0.05)	0.418787	0.993948
cg01874697	0.19 (0.08)	0.15 (0.07)	0.69044	0.993948
cg25316484	0 (0.08)	-0.13 (0.05)	0.14546	0.993948
cg15611912	-0.09 (0.1)	-0.15 (0.06)	0.616982	0.993948
cg06151243	0.15 (0.09)	0.15 (0.06)	0.97949	0.997432
cg14264316	-0.14 (0.07)	-0.13 (0.05)	0.900887	0.993948
cg01798157	-0.3 (0.15)	-0.14 (0.09)	0.353601	0.993948
cg22193385	-0.15 (0.12)	-0.24 (0.08)	0.547208	0.993948
cg25103895	-0.08 (0.06)	-0.05 (0.04)	0.751547	0.993948
cg16556677	-0.07 (0.08)	-0.2 (0.06)	0.168127	0.993948
cg24688690	-0.1 (0.04)	-0.06 (0.03)	0.394057	0.993948
cg14269109	0.12 (0.11)	0.26 (0.07)	0.304032	0.993948
cg18754985	-0.11 (0.08)	-0.19 (0.06)	0.396078	0.993948
cg00296038	-0.04 (0.06)	-0.18 (0.05)	0.059635	0.993948
cg10762038	0.07 (0.05)	0.08 (0.04)	0.803372	0.993948
cg23617947	0.1 (0.15)	0.19 (0.09)	0.571768	0.993948
cg18468844	-0.11 (0.09)	-0.18 (0.06)	0.536716	0.993948
cg08479476	-0.28 (0.12)	-0.02 (0.08)	0.0735165	0.993948
cg09749364	-0.11 (0.07)	-0.16 (0.06)	0.581495	0.993948
cg09865015	-0.06 (0.1)	-0.03 (0.06)	0.803639	0.993948
cg12547807	-0.11 (0.05)	-0.04 (0.03)	0.277715	0.993948
cg07890553	0.01 (0.08)	0.1 (0.06)	0.376145	0.993948
cg18446336	-0.25 (0.14)	-0.2 (0.07)	0.774204	0.993948
cg03743262	0.17 (0.07)	0.13 (0.05)	0.661378	0.993948
cg15331301	-0.04 (0.05)	-0.09 (0.03)	0.337075	0.993948
cg07877900	0.13 (0.08)	0.16 (0.05)	0.741218	0.993948
cg18487309	-0.03 (0.05)	-0.02 (0.04)	0.849988	0.993948
cg08906246	-0.11 (0.13)	0.15 (0.07)	0.0743927	0.993948
cg08250921	0.2 (0.09)	0.12 (0.05)	0.411966	0.993948
cg27000590	0.13 (0.07)	0.14 (0.05)	0.948364	0.993948
cg13935009	-0.09 (0.17)	-0.29 (0.08)	0.285308	0.993948
cg04387347	0.27 (0.11)	0.15 (0.07)	0.3411	0.993948
cg00541303	-0.15 (0.07)	-0.09 (0.04)	0.435713	0.993948
cg18033416	-0.06 (0.08)	-0.15 (0.05)	0.324841	0.993948
cg20295214	-0.12 (0.08)	-0.17 (0.06)	0.616173	0.993948
cg13855261	-0.2 (0.08)	-0.12 (0.05)	0.421157	0.993948
cg03399898	-0.16 (0.13)	-0.19 (0.08)	0.878607	0.993948
cg05779272	-0.09 (0.04)	-0.06 (0.03)	0.579498	0.993948
cg13518625	-0.22 (0.15)	-0.28 (0.1)	0.719872	0.993948
cg25840433	-0.08 (0.04)	-0.03 (0.02)	0.236321	0.993948
cg18369990	0.07 (0.06)	0.1 (0.03)	0.614196	0.993948
cg17323243	0.01 (0.15)	-0.02 (0.12)	0.874433	0.993948
cg11808699	0.21 (0.07)	0.1 (0.04)	0.20171	0.993948
cg01750611	-0.15 (0.05)	-0.09 (0.04)	0.318992	0.993948
cg11701312	-0.12 (0.06)	-0.09 (0.04)	0.679786	0.993948
cg04159302	-0.01 (0.06)	-0.07 (0.04)	0.355116	0.993948
cg21571160	-0.13 (0.11)	-0.08 (0.06)	0.708759	0.993948
cg23237276	0.1 (0.08)	0.1 (0.05)	0.969009	0.996544
cg21302563	0.16 (0.06)	0.1 (0.04)	0.39058	0.993948
cg05720226	0.01 (0.08)	-0.14 (0.05)	0.0949015	0.993948
cg09594075	-0.13 (0.05)	-0.08 (0.04)	0.469566	0.993948
cg03155159	-0.05 (0.09)	-0.13 (0.06)	0.450881	0.993948
cg13184736	-0.3 (0.13)	-0.13 (0.09)	0.295019	0.993948
cg04716530	-0.12 (0.06)	-0.12 (0.04)	0.989778	0.998906
cg18391972	-0.13 (0.06)	-0.09 (0.04)	0.643327	0.993948
cg18717146	-0.2 (0.08)	-0.15 (0.06)	0.599775	0.993948
cg03292040	0.06 (0.1)	0.18 (0.06)	0.301804	0.993948
cg09469355	-0.12 (0.06)	-0.12 (0.04)	0.989788	0.998906
cg20059928	-0.27 (0.12)	-0.17 (0.06)	0.439995	0.993948
cg08899105	-0.01 (0.04)	-0.12 (0.03)	0.0298137	0.993948
cg02743070	-0.05 (0.06)	-0.12 (0.04)	0.342168	0.993948
cg06195293	0.14 (0.11)	0.04 (0.05)	0.440295	0.993948
cg03345232	-0.22 (0.08)	-0.12 (0.05)	0.302683	0.993948
cg02223801	-0.19 (0.12)	-0.26 (0.08)	0.638044	0.993948
cg24838825	0.16 (0.08)	0.15 (0.06)	0.925561	0.993948
cg21008399	-0.05 (0.04)	-0.04 (0.03)	0.845807	0.993948
cg12430618	0.11 (0.07)	0.2 (0.06)	0.346053	0.993948
cg03279631	-0.06 (0.06)	-0.09 (0.04)	0.6852	0.993948
cg25139636	-0.07 (0.07)	-0.16 (0.05)	0.249075	0.993948
cg08790319	-0.06 (0.06)	-0.13 (0.04)	0.276052	0.993948
cg05183538	0.16 (0.07)	0.1 (0.05)	0.542231	0.993948
cg06235438	-0.17 (0.08)	-0.15 (0.05)	0.80975	0.993948
cg26364091	-0.02 (0.03)	-0.05 (0.03)	0.628476	0.993948
cg10874644	0.22 (0.12)	0.16 (0.07)	0.659866	0.993948
cg05209515	0.03 (0.09)	-0.08 (0.06)	0.322783	0.993948
cg26487157	-0.39 (0.19)	-0.13 (0.12)	0.238055	0.993948
cg13448906	-0.06 (0.11)	-0.2 (0.09)	0.325218	0.993948
cg05077231	-0.11 (0.07)	-0.12 (0.06)	0.862846	0.993948
cg11231349	-0.1 (0.11)	-0.21 (0.08)	0.417035	0.993948
cg27460040	-0.13 (0.08)	-0.18 (0.06)	0.683807	0.993948
cg23233742	-0.08 (0.06)	-0.11 (0.04)	0.672641	0.993948
cg01294327	-0.43 (0.18)	-0.22 (0.09)	0.280027	0.993948
cg06972908	-0.12 (0.07)	-0.13 (0.05)	0.891218	0.993948
cg07964754	-0.14 (0.12)	-0.18 (0.08)	0.773159	0.993948
cg20306574	0.17 (0.1)	0.15 (0.07)	0.870258	0.993948
cg02657160	-0.12 (0.07)	-0.16 (0.05)	0.652874	0.993948
cg07661899	-0.15 (0.08)	-0.02 (0.06)	0.209636	0.993948
cg17907003	-0.19 (0.07)	-0.1 (0.05)	0.282766	0.993948
cg15693572	0.45 (0.18)	0.21 (0.11)	0.248246	0.993948
cg06589051	-0.01 (0.09)	-0.16 (0.06)	0.189461	0.993948
cg26701785	0.19 (0.16)	0.23 (0.09)	0.854596	0.993948
cg16021018	0.14 (0.07)	0.15 (0.05)	0.911831	0.993948
cg11700584	-0.17 (0.09)	-0.14 (0.06)	0.782819	0.993948
cg11662745	-0.05 (0.06)	-0.08 (0.05)	0.657832	0.993948
cg00151370	0.04 (0.11)	0.21 (0.08)	0.226528	0.993948
cg25607920	0.26 (0.21)	0.16 (0.1)	0.653149	0.993948
cg05043311	0.08 (0.05)	0.1 (0.04)	0.699753	0.993948
cg11496569	-0.1 (0.04)	-0.07 (0.03)	0.52599	0.993948
cg01882991	-0.05 (0.05)	-0.04 (0.04)	0.780595	0.993948
cg17861836	-0.08 (0.1)	-0.06 (0.06)	0.896444	0.993948
cg01765406	-0.09 (0.06)	-0.08 (0.04)	0.973249	0.997432
cg11253886	0.16 (0.09)	0.12 (0.05)	0.723285	0.993948
cg17464820	-0.08 (0.06)	-0.11 (0.04)	0.724719	0.993948
cg15519474	-0.12 (0.09)	-0.12 (0.06)	0.968121	0.996544
cg23321397	-0.15 (0.09)	-0.15 (0.06)	0.96308	0.995889
cg13608733	0.1 (0.11)	0.2 (0.07)	0.457316	0.993948
cg21121843	-0.2 (0.12)	-0.16 (0.07)	0.7665	0.993948
cg03652173	-0.18 (0.1)	-0.18 (0.06)	0.958037	0.993948
cg22635676	0.15 (0.39)	0.61 (0.2)	0.292743	0.993948
cg17598574	-0.01 (0.04)	-0.08 (0.03)	0.147973	0.993948
cg04811945	0.12 (0.09)	0.15 (0.06)	0.77749	0.993948
cg04730665	0.1 (0.07)	0.18 (0.06)	0.379422	0.993948
cg24681499	0.09 (0.04)	0.06 (0.03)	0.543057	0.993948
cg24154132	0.15 (0.08)	0.12 (0.04)	0.733394	0.993948
cg07549924	-0.16 (0.12)	-0.15 (0.06)	0.946632	0.993948
cg03329949	-0.13 (0.07)	-0.11 (0.06)	0.861647	0.993948
cg04986324	0.13 (0.12)	-0.11 (0.09)	0.100384	0.993948
cg04021592	-0.2 (0.13)	-0.07 (0.11)	0.434261	0.993948
cg07465627	-0.12 (0.04)	-0.06 (0.03)	0.311326	0.993948
cg12406027	-0.12 (0.06)	-0.07 (0.03)	0.355011	0.993948
cg24735226	0.44 (0.14)	0.13 (0.08)	0.0549993	0.993948
cg00193668	-0.03 (0.05)	-0.14 (0.04)	0.10601	0.993948
cg16043888	-0.05 (0.05)	-0.13 (0.04)	0.171965	0.993948
cg02852407	0.02 (0.06)	0.11 (0.04)	0.202648	0.993948
cg03935116	-0.16 (0.06)	-0.07 (0.04)	0.2465	0.993948
cg02985540	-0.1 (0.06)	-0.11 (0.04)	0.909102	0.993948
cg12619504	-0.17 (0.08)	-0.07 (0.05)	0.250884	0.993948
cg05603985	-0.08 (0.05)	-0.09 (0.03)	0.945368	0.993948
cg12166476	0.07 (0.09)	0.12 (0.06)	0.624014	0.993948
cg22274234	0.01 (0.04)	0.02 (0.03)	0.864913	0.993948
cg18758585	-0.08 (0.06)	-0.1 (0.05)	0.770246	0.993948
cg23222488	0.12 (0.11)	0.07 (0.06)	0.692717	0.993948
cg12621315	-0.13 (0.09)	-0.12 (0.05)	0.937253	0.993948
cg08791922	0.1 (0.04)	0.08 (0.04)	0.680643	0.993948
cg18405341	-0.09 (0.05)	-0.04 (0.03)	0.407578	0.993948
cg05124129	0.27 (0.15)	0.09 (0.1)	0.327075	0.993948
cg05514971	-0.07 (0.05)	-0.08 (0.03)	0.836052	0.993948
cg08255481	0.03 (0.06)	0.1 (0.04)	0.356338	0.993948
cg01651915	-0.26 (0.14)	-0.22 (0.09)	0.810522	0.993948
cg05522498	-0.07 (0.06)	-0.13 (0.04)	0.442094	0.993948
cg04858631	-0.01 (0.09)	-0.13 (0.06)	0.264114	0.993948
cg16145216	0.09 (0.09)	0.1 (0.05)	0.932916	0.993948
cg12910268	0.11 (0.09)	0.05 (0.07)	0.639017	0.993948
cg26995224	-0.26 (0.15)	-0.25 (0.08)	0.934904	0.993948
cg16519923	-0.19 (0.08)	-0.12 (0.05)	0.417129	0.993948
cg20131596	-0.05 (0.06)	-0.1 (0.04)	0.524629	0.993948
cg26707709	0.19 (0.23)	0.35 (0.13)	0.549733	0.993948
cg24033122	-0.06 (0.13)	-0.22 (0.07)	0.265228	0.993948
cg22490254	0.04 (0.11)	0.19 (0.06)	0.214507	0.993948
cg23166773	0.02 (0.05)	0.06 (0.04)	0.507499	0.993948
cg04115307	-0.18 (0.1)	-0.15 (0.06)	0.818532	0.993948
cg21415227	-0.06 (0.05)	-0.08 (0.03)	0.663944	0.993948
cg06935608	-0.02 (0.06)	0.08 (0.05)	0.220387	0.993948
cg21304158	-0.06 (0.03)	-0.06 (0.03)	0.957992	0.993948
cg22035959	-0.15 (0.08)	-0.14 (0.06)	0.944535	0.993948
cg04508951	-0.11 (0.07)	-0.1 (0.05)	0.891252	0.993948
cg14702960	-0.01 (0.05)	-0.07 (0.04)	0.388363	0.993948
cg22163280	0.02 (0.08)	-0.07 (0.05)	0.311472	0.993948
cg24838345	-0.09 (0.1)	-0.18 (0.07)	0.473893	0.993948
cg24502904	-0.13 (0.07)	-0.09 (0.05)	0.637535	0.993948
cg00179921	-0.06 (0.06)	0 (0.04)	0.415221	0.993948
cg21461300	-0.29 (0.16)	-0.24 (0.1)	0.771139	0.993948
cg11202634	0.18 (0.06)	0.09 (0.05)	0.279077	0.993948
cg06338710	-0.22 (0.1)	-0.17 (0.07)	0.717258	0.993948
cg05713794	0.15 (0.09)	0.17 (0.06)	0.911444	0.993948
cg17290213	-0.04 (0.05)	-0.1 (0.03)	0.326914	0.993948
cg13847322	-0.06 (0.07)	-0.13 (0.05)	0.416605	0.993948
cg01839993	-0.09 (0.06)	-0.12 (0.04)	0.688221	0.993948
cg06439941	0.29 (0.09)	0.1 (0.06)	0.0928371	0.993948
cg23424933	0.07 (0.09)	0.04 (0.06)	0.823788	0.993948
cg17924476	0.19 (0.1)	0.15 (0.07)	0.739142	0.993948
cg24556382	-0.28 (0.11)	-0.13 (0.06)	0.22641	0.993948
cg22891595	0.22 (0.06)	0.04 (0.04)	0.0178293	0.993948
cg19827923	-0.13 (0.05)	-0.07 (0.04)	0.318935	0.993948
cg05767404	0.22 (0.17)	-0.18 (0.09)	0.0390376	0.993948
cg08640824	-0.25 (0.1)	-0.16 (0.06)	0.404568	0.993948
cg17585528	-0.12 (0.12)	-0.26 (0.1)	0.381345	0.993948
cg01759110	-0.23 (0.15)	-0.22 (0.08)	0.951514	0.993948
cg05797623	-0.05 (0.07)	-0.12 (0.05)	0.454119	0.993948
cg20469837	0.1 (0.06)	0.13 (0.04)	0.72035	0.993948
cg12364755	-0.06 (0.05)	-0.09 (0.03)	0.61155	0.993948
cg02917867	-0.15 (0.07)	-0.04 (0.04)	0.16332	0.993948
cg27182293	0.02 (0.09)	0.14 (0.06)	0.24399	0.993948
cg20051772	-0.2 (0.08)	-0.11 (0.05)	0.339684	0.993948
cg00360761	0.11 (0.11)	0.26 (0.08)	0.281732	0.993948
cg19501902	-0.05 (0.07)	-0.13 (0.05)	0.371733	0.993948
cg13824500	-0.22 (0.11)	-0.13 (0.07)	0.520066	0.993948
cg24426691	-0.11 (0.08)	0.04 (0.05)	0.101482	0.993948
cg22417733	-0.21 (0.15)	-0.2 (0.09)	0.948171	0.993948
cg21949194	-0.12 (0.07)	-0.11 (0.05)	0.864451	0.993948
cg11555067	-0.24 (0.07)	-0.07 (0.04)	0.0278208	0.993948
cg20556803	0.05 (0.05)	0.14 (0.04)	0.17456	0.993948
cg23283335	-0.02 (0.08)	-0.08 (0.05)	0.570347	0.993948
cg05628163	0.02 (0.05)	0.11 (0.05)	0.224095	0.993948
cg10062919	-0.05 (0.03)	-0.07 (0.02)	0.622143	0.993948
cg17359265	-0.02 (0.05)	-0.09 (0.03)	0.186052	0.993948
cg19211853	-0.15 (0.17)	-0.27 (0.09)	0.540166	0.993948
cg26718213	0.13 (0.21)	0.33 (0.11)	0.401544	0.993948
cg15542713	0.16 (0.14)	0.17 (0.08)	0.946466	0.993948
cg09325711	-0.3 (0.13)	-0.25 (0.09)	0.765901	0.993948
cg07029024	0.21 (0.08)	0.08 (0.05)	0.164249	0.993948
cg07381806	-0.26 (0.09)	-0.12 (0.07)	0.240427	0.993948
cg14411375	-0.07 (0.09)	-0.14 (0.06)	0.57334	0.993948
cg01588379	-0.12 (0.14)	-0.26 (0.09)	0.40825	0.993948
cg07285983	0.16 (0.12)	0.01 (0.07)	0.267503	0.993948
cg13277254	-0.05 (0.05)	-0.07 (0.03)	0.823321	0.993948
cg11961495	-0.05 (0.07)	-0.15 (0.04)	0.278836	0.993948
cg10126903	-0.02 (0.07)	0.15 (0.05)	0.0441021	0.993948
cg05529343	0.45 (0.2)	0.26 (0.11)	0.429247	0.993948
cg06321596	-0.11 (0.09)	-0.13 (0.05)	0.852388	0.993948
cg08558340	-0.38 (0.15)	-0.18 (0.08)	0.256995	0.993948
cg09289148	-0.1 (0.07)	-0.01 (0.04)	0.287612	0.993948
cg16871828	0.02 (0.07)	0.12 (0.05)	0.261428	0.993948
cg11145461	-0.19 (0.09)	-0.16 (0.08)	0.803148	0.993948
cg22441770	0.01 (0.05)	-0.09 (0.04)	0.14191	0.993948
cg02644867	-0.03 (0.06)	-0.04 (0.05)	0.847638	0.993948
cg14973055	0.13 (0.06)	0.09 (0.04)	0.57491	0.993948
cg00315394	-0.04 (0.05)	-0.02 (0.03)	0.792771	0.993948
cg17024919	-0.27 (0.17)	-0.18 (0.1)	0.63079	0.993948
cg19713851	-0.35 (0.16)	-0.18 (0.11)	0.379484	0.993948
cg27615603	-0.04 (0.06)	-0.08 (0.04)	0.558405	0.993948
cg00917251	-0.17 (0.07)	-0.1 (0.05)	0.379979	0.993948
cg01744331	-0.05 (0.12)	-0.2 (0.08)	0.30842	0.993948
cg12103569	0.03 (0.06)	0.12 (0.04)	0.248541	0.993948
cg27457191	-0.06 (0.07)	-0.16 (0.05)	0.255363	0.993948
cg15194251	-0.13 (0.07)	-0.13 (0.05)	0.978312	0.997432
cg10179300	-0.15 (0.1)	-0.19 (0.07)	0.706735	0.993948
cg20438687	0.02 (0.08)	-0.11 (0.05)	0.176225	0.993948
cg16503724	-0.02 (0.06)	0.11 (0.03)	0.0418247	0.993948
cg20684110	-0.21 (0.08)	-0.09 (0.05)	0.2059	0.993948
cg17960164	0.06 (0.07)	-0.02 (0.05)	0.352503	0.993948
cg26460530	-0.05 (0.06)	-0.05 (0.04)	0.920655	0.993948
cg02856338	0.12 (0.11)	0.23 (0.07)	0.392885	0.993948
cg04195684	-0.11 (0.06)	-0.11 (0.05)	0.985579	0.998906
cg07889201	-0.11 (0.06)	-0.11 (0.04)	0.935429	0.993948
cg26971710	-0.09 (0.07)	-0.13 (0.05)	0.674139	0.993948
cg14483935	-0.12 (0.09)	-0.07 (0.07)	0.623218	0.993948
cg23126152	-0.05 (0.04)	-0.08 (0.03)	0.672345	0.993948
cg20588285	-0.04 (0.07)	-0.14 (0.05)	0.288684	0.993948
cg15457390	-0.02 (0.06)	0.06 (0.04)	0.256377	0.993948
cg22763680	0.19 (0.09)	0.17 (0.07)	0.898313	0.993948
cg14316944	0.05 (0.09)	-0.13 (0.06)	0.10421	0.993948
cg24882673	0 (0.12)	0.01 (0.08)	0.974629	0.997432
cg17641566	0.1 (0.1)	-0.02 (0.06)	0.289593	0.993948
cg06866033	-0.08 (0.09)	-0.18 (0.06)	0.365593	0.993948
cg09352789	-0.09 (0.05)	-0.04 (0.03)	0.337408	0.993948
cg04685387	-0.21 (0.09)	-0.11 (0.05)	0.326451	0.993948
cg00697290	0.26 (0.12)	0.19 (0.08)	0.671739	0.993948
cg06711259	-0.2 (0.09)	-0.13 (0.06)	0.480436	0.993948
cg23966547	-0.01 (0.07)	-0.19 (0.06)	0.0647863	0.993948
cg03019986	-0.06 (0.07)	-0.17 (0.05)	0.24392	0.993948
cg04969688	0.03 (0.07)	0.04 (0.04)	0.844164	0.993948
cg27365342	0.1 (0.05)	0.07 (0.03)	0.713883	0.993948
cg13374901	-0.08 (0.04)	-0.05 (0.03)	0.64174	0.993948
cg15212295	-0.05 (0.06)	-0.07 (0.04)	0.849238	0.993948
cg26212966	0.03 (0.04)	0.04 (0.03)	0.766982	0.993948
cg20426710	-0.06 (0.11)	0.05 (0.07)	0.367866	0.993948
cg06361984	0.17 (0.08)	0.14 (0.06)	0.786795	0.993948
cg13645296	-0.03 (0.08)	0.14 (0.06)	0.0971498	0.993948
cg02150926	-0.02 (0.08)	-0.14 (0.05)	0.180032	0.993948
cg22698028	0.16 (0.06)	0.09 (0.05)	0.379077	0.993948
cg22367631	-0.07 (0.06)	-0.09 (0.04)	0.736331	0.993948
cg17076667	-0.04 (0.07)	-0.11 (0.06)	0.524091	0.993948
cg03523740	-0.12 (0.04)	-0.04 (0.03)	0.0952234	0.993948
cg03599224	-0.05 (0.06)	-0.13 (0.04)	0.248872	0.993948
cg09874754	0.12 (0.04)	0.03 (0.03)	0.0473604	0.993948
cg14194397	-0.06 (0.08)	-0.09 (0.06)	0.715795	0.993948
cg00485194	-0.21 (0.17)	-0.21 (0.09)	0.990799	0.998906
cg06868100	-0.23 (0.17)	-0.19 (0.1)	0.848481	0.993948
cg26988138	-0.08 (0.18)	0.17 (0.09)	0.215927	0.993948
cg07298547	0.22 (0.09)	0.07 (0.06)	0.153761	0.993948
cg11666770	-0.5 (0.22)	-0.12 (0.13)	0.138136	0.993948
cg17065712	-0.1 (0.07)	-0.13 (0.05)	0.790222	0.993948
cg10767336	0.04 (0.05)	0.13 (0.04)	0.160831	0.993948
cg20419110	-0.05 (0.08)	-0.03 (0.05)	0.890802	0.993948
cg05043716	-0.05 (0.06)	-0.06 (0.05)	0.900546	0.993948
cg19851909	0.17 (0.09)	0.13 (0.07)	0.714745	0.993948
cg22579224	0.01 (0.05)	0.07 (0.03)	0.264319	0.993948
cg05609160	-0.23 (0.08)	-0.08 (0.04)	0.120843	0.993948
cg19708901	0 (0.07)	-0.09 (0.05)	0.302089	0.993948
cg04490079	0.08 (0.1)	0.31 (0.1)	0.114029	0.993948
cg21656246	-0.15 (0.12)	-0.19 (0.06)	0.715638	0.993948
cg06096336	0 (0.08)	-0.09 (0.05)	0.356147	0.993948
cg21048162	0.15 (0.06)	0.02 (0.04)	0.052241	0.993948
cg03742137	0.01 (0.08)	-0.05 (0.06)	0.602675	0.993948
cg03517919	0.09 (0.07)	0.11 (0.04)	0.805716	0.993948
cg14277403	-0.04 (0.07)	-0.11 (0.06)	0.4291	0.993948
cg14857764	0.01 (0.11)	0.06 (0.08)	0.714486	0.993948
cg01127300	-0.06 (0.09)	-0.11 (0.05)	0.590093	0.993948
cg27198696	0.06 (0.07)	0.14 (0.05)	0.363141	0.993948
cg23750151	0.11 (0.1)	0.16 (0.06)	0.665995	0.993948
cg14099685	-0.06 (0.04)	-0.08 (0.03)	0.759242	0.993948
cg13772414	-0.13 (0.06)	-0.08 (0.04)	0.433333	0.993948
cg12165685	-0.14 (0.1)	-0.2 (0.07)	0.639704	0.993948
cg10633827	-0.09 (0.06)	-0.12 (0.04)	0.687759	0.993948
cg10359157	-0.25 (0.11)	-0.11 (0.07)	0.268483	0.993948
cg04367503	-0.23 (0.16)	-0.21 (0.08)	0.944574	0.993948
cg10200202	-0.09 (0.07)	-0.15 (0.06)	0.528157	0.993948
cg10403394	0.31 (0.16)	0.2 (0.08)	0.514098	0.993948
cg23079012	-0.36 (0.18)	-0.35 (0.15)	0.960392	0.994201
cg23047500	0.07 (0.08)	0.18 (0.06)	0.26352	0.993948
cg15246238	-0.15 (0.1)	-0.12 (0.06)	0.793252	0.993948
cg04304450	0.05 (0.06)	0.08 (0.03)	0.587161	0.993948
cg14004678	-0.04 (0.06)	0.07 (0.04)	0.11146	0.993948
cg19940644	-0.11 (0.11)	-0.2 (0.07)	0.486425	0.993948
cg26105278	-0.1 (0.07)	-0.11 (0.04)	0.885159	0.993948
cg18500830	-0.04 (0.09)	-0.1 (0.07)	0.601041	0.993948
cg15709265	0.21 (0.2)	-0.07 (0.1)	0.214446	0.993948
cg05221370	-0.2 (0.09)	-0.14 (0.07)	0.612891	0.993948
cg17560073	0.03 (0.14)	0.29 (0.09)	0.122963	0.993948
cg15937073	0.12 (0.14)	0.12 (0.07)	0.966809	0.99646
cg02431562	-0.01 (0.06)	-0.12 (0.03)	0.0917598	0.993948
cg12181459	-0.17 (0.09)	-0.16 (0.07)	0.955766	0.993948
cg11832534	0.04 (0.09)	0.14 (0.06)	0.329484	0.993948
cg05154390	-0.1 (0.05)	-0.09 (0.04)	0.828605	0.993948
cg26226142	0.01 (0.08)	0.13 (0.07)	0.258957	0.993948
cg03710029	0.09 (0.06)	0.06 (0.03)	0.697293	0.993948
cg03236939	0.05 (0.05)	0.13 (0.04)	0.242809	0.993948
cg01502872	-0.11 (0.05)	-0.05 (0.03)	0.389747	0.993948
cg07969918	-0.07 (0.04)	-0.07 (0.03)	0.916328	0.993948
cg05707236	-0.04 (0.04)	-0.08 (0.03)	0.383647	0.993948
cg06433467	-0.34 (0.18)	-0.14 (0.1)	0.344927	0.993948
cg01960979	-0.12 (0.07)	-0.11 (0.05)	0.864993	0.993948
cg22407942	-0.27 (0.11)	-0.12 (0.06)	0.212735	0.993948
cg06405563	0.1 (0.07)	0.13 (0.05)	0.727559	0.993948
cg05661533	-0.09 (0.06)	-0.08 (0.03)	0.88483	0.993948
cg00689225	-0.04 (0.1)	-0.14 (0.06)	0.410703	0.993948
cg26203136	-0.16 (0.06)	-0.02 (0.04)	0.0438106	0.993948
cg23367119	-0.02 (0.04)	-0.13 (0.03)	0.0466172	0.993948
cg22455529	0.04 (0.1)	0.2 (0.06)	0.163684	0.993948
cg12147622	-0.03 (0.08)	-0.17 (0.05)	0.12327	0.993948
cg26140790	0.04 (0.04)	0.06 (0.03)	0.722193	0.993948
cg02288088	-0.01 (0.09)	-0.22 (0.07)	0.0701492	0.993948
cg10920224	0.42 (0.19)	0.2 (0.1)	0.338777	0.993948
cg11283404	-0.04 (0.05)	-0.13 (0.04)	0.143252	0.993948
cg15409004	0.09 (0.05)	0.06 (0.05)	0.643508	0.993948
cg06513247	-0.03 (0.04)	-0.1 (0.03)	0.157615	0.993948
cg02816525	0.11 (0.07)	0.12 (0.05)	0.937614	0.993948
cg19730887	-0.1 (0.07)	-0.15 (0.05)	0.587055	0.993948
cg02835462	0.15 (0.05)	0.06 (0.04)	0.142465	0.993948
cg13185177	0.14 (0.09)	0.14 (0.05)	0.989872	0.998906
cg27110548	0.08 (0.08)	-0.12 (0.04)	0.0286582	0.993948
cg09776718	0.07 (0.1)	0.16 (0.07)	0.464802	0.993948
cg09737019	0.17 (0.12)	0.16 (0.07)	0.940832	0.993948
cg04423209	0.03 (0.05)	0.07 (0.04)	0.516819	0.993948
cg16926213	-0.23 (0.16)	-0.22 (0.09)	0.956746	0.993948
cg14145074	-0.04 (0.05)	-0.02 (0.04)	0.726822	0.993948
cg18280057	-0.17 (0.1)	-0.16 (0.07)	0.890563	0.993948
cg26062172	0.13 (0.05)	0.06 (0.05)	0.367448	0.993948
cg21949830	-0.05 (0.08)	-0.2 (0.05)	0.118729	0.993948
cg21872782	-0.04 (0.05)	-0.1 (0.04)	0.366717	0.993948
cg25385366	0.12 (0.07)	0.11 (0.04)	0.837902	0.993948
cg01089751	-0.08 (0.12)	-0.1 (0.08)	0.909944	0.993948
cg15778232	-0.13 (0.08)	-0.11 (0.06)	0.88428	0.993948
cg02856420	0.05 (0.06)	0.13 (0.04)	0.244047	0.993948
cg13279811	-0.11 (0.1)	-0.23 (0.08)	0.327668	0.993948
cg27393726	-0.11 (0.16)	-0.22 (0.09)	0.532873	0.993948
cg00095688	-0.06 (0.07)	-0.07 (0.06)	0.952559	0.993948
cg02852959	0.26 (0.19)	0.14 (0.11)	0.572837	0.993948
cg21090033	0.17 (0.12)	-0.07 (0.08)	0.100696	0.993948
cg00665106	0.01 (0.07)	0.07 (0.04)	0.412528	0.993948
cg09848445	-0.54 (0.21)	-0.32 (0.17)	0.401523	0.993948
cg20167216	0.09 (0.06)	0.1 (0.04)	0.872175	0.993948
cg00151124	-0.07 (0.06)	-0.14 (0.05)	0.394748	0.993948
cg04348250	-0.03 (0.06)	-0.11 (0.04)	0.218593	0.993948
cg08305533	0.03 (0.08)	0.13 (0.04)	0.283917	0.993948
cg17892169	-0.05 (0.07)	-0.12 (0.04)	0.358517	0.993948
cg10965178	-0.05 (0.05)	-0.09 (0.03)	0.553293	0.993948
cg08445550	-0.22 (0.1)	-0.16 (0.06)	0.632724	0.993948
cg26084700	-0.1 (0.06)	-0.1 (0.04)	0.996142	0.999838
cg19372602	-0.12 (0.08)	-0.13 (0.06)	0.989255	0.998906
cg04794662	-0.21 (0.11)	-0.14 (0.06)	0.572634	0.993948
cg12363682	0.15 (0.12)	0.23 (0.08)	0.592682	0.993948
cg14074174	-0.08 (0.05)	-0.06 (0.03)	0.78737	0.993948
cg11998932	0 (0.12)	-0.05 (0.07)	0.737786	0.993948
cg05173758	-0.03 (0.06)	0.11 (0.04)	0.0606873	0.993948
cg26242531	0.09 (0.06)	0.11 (0.04)	0.795657	0.993948
cg20514973	0.07 (0.05)	-0.07 (0.04)	0.0382666	0.993948
cg02358653	-0.05 (0.05)	-0.09 (0.03)	0.508563	0.993948
cg02711608	-0.22 (0.08)	-0.06 (0.05)	0.0684209	0.993948
cg19668034	-0.39 (0.15)	-0.13 (0.12)	0.168802	0.993948
cg02695062	-0.1 (0.05)	-0.09 (0.04)	0.936634	0.993948
cg01481251	-0.15 (0.12)	-0.2 (0.08)	0.76234	0.993948
cg09587957	-0.09 (0.05)	-0.05 (0.03)	0.479905	0.993948
cg24639100	0 (0.05)	0.01 (0.04)	0.867517	0.993948
cg15391651	0.13 (0.12)	0.17 (0.06)	0.743834	0.993948
cg06532880	-0.03 (0.09)	-0.12 (0.06)	0.426396	0.993948
cg27137389	-0.29 (0.08)	-0.06 (0.07)	0.0320105	0.993948
cg20267775	-0.03 (0.06)	-0.13 (0.04)	0.179926	0.993948
cg11683364	-0.06 (0.1)	-0.16 (0.06)	0.40774	0.993948
cg07734975	0.06 (0.18)	-0.23 (0.09)	0.152916	0.993948
cg15113803	-0.11 (0.06)	-0.14 (0.05)	0.757544	0.993948
cg06896207	-0.15 (0.1)	-0.15 (0.06)	0.953186	0.993948
cg06106428	0.08 (0.08)	0.16 (0.05)	0.397818	0.993948
cg06099703	-0.06 (0.07)	-0.02 (0.05)	0.674354	0.993948
cg01385679	-0.05 (0.05)	-0.11 (0.04)	0.337306	0.993948
cg21230425	-0.07 (0.07)	-0.11 (0.05)	0.705351	0.993948
cg27162705	-0.12 (0.11)	-0.16 (0.06)	0.701387	0.993948
cg13708645	-0.19 (0.09)	-0.13 (0.05)	0.556084	0.993948
cg19325791	0.09 (0.07)	0.07 (0.05)	0.879986	0.993948
cg08592890	-0.06 (0.1)	0.05 (0.07)	0.344855	0.993948
cg02190636	0.03 (0.09)	0 (0.06)	0.780612	0.993948
cg24513684	-0.09 (0.06)	-0.06 (0.04)	0.611313	0.993948
cg12828729	0.22 (0.07)	0.04 (0.04)	0.0262271	0.993948
cg16081388	0.04 (0.04)	0.09 (0.03)	0.396881	0.993948
cg15691862	0.03 (0.08)	-0.02 (0.05)	0.562552	0.993948
cg21436456	-0.33 (0.17)	-0.21 (0.12)	0.579892	0.993948
cg26864395	-0.05 (0.04)	-0.02 (0.03)	0.56079	0.993948
cg24287110	-0.2 (0.1)	-0.14 (0.06)	0.639585	0.993948
cg04524040	0.14 (0.06)	0 (0.04)	0.0822033	0.993948
cg26859016	-0.1 (0.07)	-0.16 (0.05)	0.495837	0.993948
cg24590353	0.06 (0.06)	0.11 (0.04)	0.45676	0.993948
cg24381155	0.08 (0.06)	0.1 (0.04)	0.791715	0.993948
cg00475085	-0.1 (0.09)	-0.19 (0.07)	0.449831	0.993948
cg04983349	0.21 (0.1)	0.11 (0.07)	0.4449	0.993948
cg25985643	0.17 (0.11)	0.1 (0.08)	0.573177	0.993948
cg20173170	-0.25 (0.1)	-0.13 (0.07)	0.312802	0.993948
cg03100906	-0.13 (0.09)	-0.17 (0.07)	0.725909	0.993948
cg03139840	-0.11 (0.08)	-0.09 (0.06)	0.848586	0.993948
cg03004371	0.06 (0.13)	0.2 (0.06)	0.33522	0.993948
cg06946797	-0.12 (0.11)	-0.18 (0.07)	0.652693	0.993948
cg14254562	-0.07 (0.08)	0.08 (0.06)	0.11216	0.993948
cg04307297	0.2 (0.08)	0.13 (0.07)	0.506782	0.993948
cg07127410	0.12 (0.1)	0.14 (0.06)	0.849791	0.993948
cg22876908	-0.06 (0.04)	-0.03 (0.03)	0.512816	0.993948
cg21860825	0.17 (0.08)	0.06 (0.06)	0.232229	0.993948
cg09387914	0.02 (0.05)	0.05 (0.03)	0.678428	0.993948
cg01111358	0.22 (0.14)	0.26 (0.11)	0.841265	0.993948
cg18633230	-0.08 (0.08)	-0.08 (0.05)	0.999307	0.999838
cg00073460	-0.24 (0.11)	-0.14 (0.06)	0.418709	0.993948
cg09762515	0.1 (0.07)	0.12 (0.05)	0.837962	0.993948
cg17813891	-0.07 (0.07)	-0.09 (0.04)	0.804928	0.993948
cg00772091	-0.04 (0.06)	-0.11 (0.05)	0.413094	0.993948
cg22994830	0.03 (0.1)	0.18 (0.06)	0.160742	0.993948
cg06830167	0.02 (0.07)	-0.11 (0.05)	0.115139	0.993948
cg19039843	0.12 (0.05)	-0.04 (0.04)	0.0090402	0.993948
cg22586569	-0.16 (0.12)	-0.14 (0.06)	0.891139	0.993948
cg16071219	-0.16 (0.1)	-0.06 (0.05)	0.351041	0.993948
cg13523236	0.16 (0.09)	0.02 (0.06)	0.175967	0.993948
cg26332488	0.09 (0.09)	0.14 (0.07)	0.624851	0.993948
cg01676795	0.03 (0.07)	0.11 (0.05)	0.331458	0.993948
cg09635954	-0.02 (0.11)	-0.15 (0.07)	0.286403	0.993948
cg13209762	0.09 (0.06)	0.04 (0.04)	0.431964	0.993948
cg13594903	-0.17 (0.08)	-0.1 (0.05)	0.478549	0.993948
cg19291696	0.07 (0.09)	-0.13 (0.08)	0.0909132	0.993948
cg00542975	-0.07 (0.05)	-0.08 (0.03)	0.871268	0.993948
cg10216414	-0.13 (0.07)	-0.09 (0.05)	0.614222	0.993948
cg09373227	-0.07 (0.04)	-0.08 (0.04)	0.872804	0.993948
cg22549408	-0.26 (0.12)	-0.1 (0.07)	0.269591	0.993948
cg12963656	0.16 (0.08)	0.11 (0.06)	0.598743	0.993948
cg27614723	-0.06 (0.05)	-0.08 (0.03)	0.717673	0.993948
cg12873476	-0.15 (0.09)	-0.05 (0.05)	0.323234	0.993948
cg16255816	0 (0.07)	-0.13 (0.04)	0.126711	0.993948
cg03222009	-0.01 (0.11)	-0.24 (0.07)	0.0763021	0.993948
cg26751513	-0.1 (0.06)	-0.09 (0.05)	0.904144	0.993948
cg01268824	-0.34 (0.17)	-0.03 (0.09)	0.112464	0.993948
cg06670463	-0.04 (0.13)	-0.16 (0.1)	0.473043	0.993948
cg23087153	0.01 (0.17)	-0.33 (0.09)	0.0744274	0.993948
cg16008966	0.1 (0.05)	0.08 (0.04)	0.742874	0.993948
cg24376434	0.01 (0.06)	-0.01 (0.04)	0.790229	0.993948
cg07696006	-0.05 (0.07)	0.07 (0.04)	0.186882	0.993948
cg01274122	-0.25 (0.13)	-0.14 (0.06)	0.422331	0.993948
cg22748407	-0.07 (0.06)	-0.12 (0.04)	0.447319	0.993948
cg11354105	-0.14 (0.09)	-0.06 (0.07)	0.487971	0.993948
cg09920522	-0.15 (0.1)	-0.16 (0.08)	0.964032	0.996325
cg05506292	-0.04 (0.04)	-0.07 (0.02)	0.58156	0.993948
cg05157625	-0.21 (0.24)	-0.3 (0.12)	0.716188	0.993948
cg02477579	-0.11 (0.1)	-0.24 (0.08)	0.32637	0.993948
cg11028075	0.09 (0.08)	0.14 (0.06)	0.563952	0.993948
cg17164905	-0.08 (0.08)	-0.14 (0.06)	0.577909	0.993948
cg13630574	0.1 (0.05)	-0.02 (0.04)	0.0756239	0.993948
cg03032677	-0.1 (0.1)	-0.14 (0.06)	0.726336	0.993948
cg24280832	-0.07 (0.15)	-0.18 (0.1)	0.547603	0.993948
cg20485758	-0.09 (0.07)	-0.09 (0.06)	0.919705	0.993948
cg10471113	0 (0.15)	0.21 (0.08)	0.215336	0.993948
cg07533239	-0.08 (0.06)	-0.07 (0.04)	0.867472	0.993948
cg22158051	0.09 (0.08)	0.13 (0.05)	0.657535	0.993948
cg21747070	-0.02 (0.07)	-0.07 (0.04)	0.600702	0.993948
cg21593835	0.03 (0.05)	0.07 (0.03)	0.458015	0.993948
cg15891850	0.12 (0.06)	0.09 (0.05)	0.700095	0.993948
cg15644324	0.29 (0.21)	0.19 (0.12)	0.667824	0.993948
cg15125438	-0.05 (0.07)	-0.03 (0.04)	0.777482	0.993948
cg18160072	0.05 (0.06)	0.07 (0.03)	0.730022	0.993948
cg13385220	-0.11 (0.09)	-0.14 (0.06)	0.821315	0.993948
cg23835453	0 (0.06)	-0.22 (0.06)	0.00979079	0.993948
cg13937905	-0.06 (0.13)	-0.13 (0.07)	0.659902	0.993948
cg26703507	-0.06 (0.08)	-0.05 (0.06)	0.903717	0.993948
cg06432479	0.06 (0.07)	0.18 (0.06)	0.167924	0.993948
cg14796406	-0.16 (0.11)	-0.2 (0.09)	0.750505	0.993948
cg07752613	0.05 (0.06)	0.03 (0.03)	0.772977	0.993948
cg07342322	-0.01 (0.07)	0 (0.05)	0.852442	0.993948
cg13353574	-0.03 (0.07)	-0.05 (0.04)	0.72579	0.993948
cg09307264	-0.06 (0.07)	-0.1 (0.04)	0.615288	0.993948
cg26599989	0.14 (0.06)	0.07 (0.03)	0.300103	0.993948
cg13910681	-0.15 (0.05)	-0.03 (0.04)	0.0650672	0.993948
cg25727671	-0.08 (0.12)	-0.3 (0.1)	0.173652	0.993948
cg16498391	0.06 (0.05)	0.09 (0.03)	0.663043	0.993948
cg19022254	0.01 (0.12)	0.03 (0.07)	0.882986	0.993948
cg07941108	-0.06 (0.1)	-0.1 (0.05)	0.735309	0.993948
cg27252776	-0.11 (0.1)	-0.09 (0.06)	0.859124	0.993948
cg00931843	0.15 (0.11)	0.13 (0.06)	0.871821	0.993948
cg08843623	0.09 (0.08)	0.09 (0.04)	0.961757	0.995067
cg09453076	-0.12 (0.1)	-0.07 (0.06)	0.682802	0.993948
cg06677021	-0.16 (0.13)	-0.18 (0.07)	0.913799	0.993948
cg02399048	-0.08 (0.06)	-0.13 (0.05)	0.494262	0.993948
cg14899046	-0.14 (0.05)	-0.07 (0.04)	0.274133	0.993948
cg15493618	0.17 (0.08)	0.12 (0.06)	0.653731	0.993948
cg26283713	0.02 (0.07)	0.1 (0.04)	0.27407	0.993948
cg21120249	-0.03 (0.07)	-0.04 (0.04)	0.860643	0.993948
cg18669588	-0.11 (0.07)	-0.13 (0.05)	0.78162	0.993948
cg26055950	-0.13 (0.11)	-0.07 (0.06)	0.659567	0.993948
cg12111137	0.09 (0.08)	0.13 (0.05)	0.711844	0.993948
cg16450677	-0.28 (0.14)	-0.12 (0.08)	0.327523	0.993948
cg16659510	-0.01 (0.1)	-0.15 (0.06)	0.219987	0.993948
cg12603632	-0.17 (0.12)	-0.09 (0.08)	0.589352	0.993948
cg05308656	-0.1 (0.09)	-0.04 (0.06)	0.573866	0.993948
cg08130275	-0.09 (0.1)	-0.22 (0.08)	0.309744	0.993948
cg13741304	-0.03 (0.08)	0 (0.05)	0.77329	0.993948
cg01207684	-0.16 (0.11)	-0.19 (0.07)	0.85876	0.993948
cg13392258	-0.16 (0.11)	-0.07 (0.07)	0.469584	0.993948
cg03068497	-0.15 (0.13)	-0.24 (0.08)	0.54331	0.993948
cg21418854	-0.09 (0.06)	-0.04 (0.05)	0.453818	0.993948
cg27664496	0.13 (0.07)	0.13 (0.05)	0.965882	0.996448
cg17471939	-0.13 (0.17)	-0.12 (0.1)	0.955422	0.993948
cg20289911	-0.04 (0.04)	-0.09 (0.03)	0.288062	0.993948
cg07269053	-0.16 (0.09)	-0.16 (0.07)	0.994882	0.999838
cg13011388	0.19 (0.12)	0.17 (0.1)	0.898405	0.993948
cg05438378	-0.21 (0.09)	-0.11 (0.05)	0.308552	0.993948
cg26486069	-0.17 (0.08)	-0.1 (0.06)	0.473957	0.993948
cg26719625	-0.08 (0.06)	-0.09 (0.03)	0.891391	0.993948
cg10798764	-0.12 (0.05)	-0.02 (0.03)	0.062015	0.993948
cg09155905	-0.1 (0.06)	-0.02 (0.05)	0.280357	0.993948
cg01560871	0.11 (0.07)	0.12 (0.05)	0.906469	0.993948
cg01595951	0.1 (0.1)	0.12 (0.05)	0.820386	0.993948
cg05460226	-0.13 (0.08)	-0.15 (0.06)	0.839335	0.993948
cg18704527	0.16 (0.08)	0.12 (0.06)	0.645341	0.993948
cg03542031	-0.1 (0.05)	-0.09 (0.03)	0.86604	0.993948
cg25791620	-0.09 (0.05)	-0.02 (0.05)	0.265448	0.993948
cg24972288	0.13 (0.06)	0.09 (0.05)	0.629143	0.993948
cg25537119	-0.12 (0.08)	-0.15 (0.06)	0.724183	0.993948
cg21393124	-0.06 (0.06)	-0.04 (0.04)	0.845627	0.993948
cg16651552	0.01 (0.06)	0.11 (0.03)	0.177421	0.993948
cg18828619	-0.06 (0.06)	-0.1 (0.04)	0.620772	0.993948
cg04667538	0.39 (0.15)	0.14 (0.08)	0.140208	0.993948
cg08288223	0.02 (0.11)	0.13 (0.05)	0.390199	0.993948
cg02872476	0.07 (0.07)	-0.19 (0.06)	0.00509177	0.993948
cg14014731	-0.09 (0.11)	-0.19 (0.08)	0.421808	0.993948
cg17971578	-0.12 (0.08)	-0.11 (0.05)	0.89268	0.993948
cg12549345	0.03 (0.07)	-0.18 (0.05)	0.0120952	0.993948
cg07478007	0.08 (0.04)	0.07 (0.03)	0.76871	0.993948
cg22040039	0.02 (0.06)	0.06 (0.04)	0.609772	0.993948
cg04329146	-0.13 (0.08)	-0.12 (0.07)	0.909313	0.993948
cg24046474	-0.21 (0.1)	-0.1 (0.06)	0.356725	0.993948
cg13832201	-0.04 (0.06)	-0.1 (0.05)	0.447622	0.993948
cg07683388	-0.09 (0.08)	-0.06 (0.05)	0.777292	0.993948
cg13689560	-0.25 (0.15)	-0.27 (0.11)	0.937228	0.993948
cg06736444	-0.07 (0.07)	-0.08 (0.05)	0.858742	0.993948
cg07421287	-0.01 (0.08)	-0.11 (0.05)	0.256245	0.993948
cg08250742	0.03 (0.08)	-0.09 (0.06)	0.236632	0.993948
cg25512107	-0.54 (0.2)	-0.41 (0.21)	0.646845	0.993948
cg08689929	-0.06 (0.04)	-0.06 (0.03)	0.992533	0.999437
cg13072940	-0.1 (0.06)	-0.08 (0.04)	0.775379	0.993948
cg24226238	0.05 (0.06)	0.06 (0.05)	0.847567	0.993948
cg09405076	0.14 (0.07)	0.1 (0.06)	0.665067	0.993948
cg03833097	-0.06 (0.06)	-0.1 (0.04)	0.517989	0.993948
cg11714502	-0.08 (0.06)	-0.05 (0.04)	0.66601	0.993948
cg01948094	0.03 (0.06)	-0.15 (0.05)	0.0226763	0.993948
cg11376147	-0.1 (0.05)	-0.05 (0.03)	0.410605	0.993948
cg09900893	-0.02 (0.06)	-0.12 (0.04)	0.174678	0.993948
cg13493071	-0.05 (0.06)	-0.11 (0.04)	0.440992	0.993948
cg10380221	0.07 (0.08)	0.15 (0.06)	0.442555	0.993948
cg03899721	-0.46 (0.23)	-0.18 (0.19)	0.330562	0.993948
cg02276944	0.02 (0.05)	0.08 (0.03)	0.334859	0.993948
cg09570614	0.11 (0.05)	0.07 (0.03)	0.48315	0.993948
cg08763102	-0.08 (0.05)	-0.05 (0.03)	0.636758	0.993948
cg02187196	0.11 (0.16)	-0.26 (0.09)	0.048067	0.993948
cg12891342	-0.03 (0.08)	-0.21 (0.06)	0.0588093	0.993948
cg00055073	0.05 (0.09)	0.17 (0.07)	0.273859	0.993948
cg12076915	-0.14 (0.07)	-0.04 (0.04)	0.211558	0.993948
cg15013801	-0.23 (0.12)	-0.23 (0.1)	0.971025	0.997432
cg00911776	-0.15 (0.07)	-0.04 (0.06)	0.223636	0.993948
cg02064724	-0.14 (0.08)	-0.12 (0.07)	0.812657	0.993948
cg03482883	0.02 (0.06)	0.1 (0.04)	0.250652	0.993948
cg11127915	-0.29 (0.14)	-0.16 (0.07)	0.412982	0.993948
cg04010868	-0.06 (0.05)	-0.05 (0.03)	0.947739	0.993948
cg22304262	-0.27 (0.1)	-0.12 (0.07)	0.218999	0.993948
cg00461022	0.05 (0.1)	0.16 (0.06)	0.317019	0.993948
cg02940661	-0.19 (0.14)	-0.15 (0.06)	0.788845	0.993948
cg01015663	-0.1 (0.06)	-0.07 (0.04)	0.676685	0.993948
cg08362785	0.07 (0.04)	0 (0.03)	0.182388	0.993948
cg00152644	0.2 (0.06)	0.01 (0.04)	0.0101161	0.993948
cg26849931	-0.08 (0.05)	-0.05 (0.03)	0.586739	0.993948
cg16518861	0.06 (0.14)	-0.12 (0.08)	0.262198	0.993948
cg13929988	-0.12 (0.07)	-0.05 (0.04)	0.449382	0.993948
cg17406383	0.11 (0.05)	0.02 (0.03)	0.119761	0.993948
cg09296270	0.14 (0.08)	0.14 (0.06)	0.947645	0.993948
cg02064237	-0.15 (0.1)	0.2 (0.06)	0.00496065	0.993948
cg27178772	0.02 (0.06)	0.03 (0.05)	0.893621	0.993948
cg05207227	0.08 (0.09)	0.17 (0.07)	0.419462	0.993948
cg14886849	0.27 (0.14)	0.13 (0.08)	0.405199	0.993948
cg24057642	0.06 (0.06)	0.07 (0.04)	0.848308	0.993948
cg18992688	-0.09 (0.14)	-0.08 (0.08)	0.93366	0.993948
cg24304617	0.13 (0.09)	0.12 (0.05)	0.926364	0.993948
cg01741041	0.01 (0.05)	-0.03 (0.03)	0.568317	0.993948
cg15512289	-0.26 (0.1)	-0.1 (0.05)	0.15028	0.993948
cg05971521	0.02 (0.04)	0.04 (0.02)	0.670948	0.993948
cg10317380	-0.01 (0.08)	-0.23 (0.07)	0.0317104	0.993948
cg26568226	-0.06 (0.08)	-0.16 (0.05)	0.301392	0.993948
cg00792107	0.13 (0.09)	0.11 (0.05)	0.858349	0.993948
cg10812236	-0.04 (0.06)	0.08 (0.04)	0.0920492	0.993948
cg09226275	-0.05 (0.07)	-0.04 (0.06)	0.900025	0.993948
cg00350448	-0.14 (0.05)	-0.02 (0.04)	0.0541872	0.993948
cg01300096	-0.07 (0.05)	-0.09 (0.03)	0.722798	0.993948
cg10426318	0 (0.06)	-0.12 (0.05)	0.10229	0.993948
cg06394460	-0.13 (0.13)	-0.2 (0.07)	0.666846	0.993948
cg01496720	-0.3 (0.1)	-0.06 (0.08)	0.064451	0.993948
cg04907244	-0.37 (0.12)	-0.09 (0.07)	0.0357002	0.993948
cg18158306	-0.04 (0.08)	0.1 (0.05)	0.111228	0.993948
cg03120475	0.12 (0.05)	0.05 (0.03)	0.217669	0.993948
cg16000022	0.1 (0.05)	0.05 (0.04)	0.413448	0.993948
cg17249268	-0.11 (0.09)	-0.12 (0.07)	0.893833	0.993948
cg13926338	0.1 (0.09)	0.08 (0.07)	0.908559	0.993948
cg13998945	0.01 (0.06)	-0.15 (0.04)	0.02563	0.993948
cg14159342	-0.13 (0.09)	-0.08 (0.07)	0.630255	0.993948
cg20098659	0.04 (0.11)	0.13 (0.07)	0.471533	0.993948
cg15775914	0.05 (0.05)	0.07 (0.04)	0.813091	0.993948
cg03962527	-0.16 (0.14)	0.04 (0.08)	0.213885	0.993948
cg22261987	0.02 (0.14)	0.15 (0.08)	0.419949	0.993948
cg11430077	-0.2 (0.11)	-0.2 (0.09)	0.999901	0.999901
cg07286341	-0.08 (0.05)	-0.05 (0.04)	0.719176	0.993948
cg26185061	-0.04 (0.05)	-0.1 (0.03)	0.34429	0.993948
cg18390495	0 (0.07)	0.1 (0.04)	0.232141	0.993948
cg03773862	-0.06 (0.1)	-0.18 (0.07)	0.306454	0.993948
cg11256607	0.04 (0.05)	0.08 (0.04)	0.604254	0.993948
cg05875421	0 (0.08)	-0.23 (0.07)	0.0254258	0.993948
cg00340102	0.02 (0.1)	-0.06 (0.07)	0.470435	0.993948
cg23966795	0.11 (0.07)	0.12 (0.05)	0.888309	0.993948
cg21329649	-0.03 (0.06)	-0.17 (0.05)	0.0858982	0.993948
cg26756208	0.01 (0.08)	0.17 (0.05)	0.0872779	0.993948
cg22517995	-0.07 (0.07)	-0.12 (0.05)	0.56901	0.993948
cg15138339	-0.26 (0.09)	-0.12 (0.07)	0.208315	0.993948
cg23594345	-0.16 (0.15)	-0.23 (0.09)	0.666517	0.993948
cg05619598	0.04 (0.05)	0.12 (0.04)	0.269954	0.993948
cg00871610	-0.03 (0.07)	-0.05 (0.04)	0.801154	0.993948
cg14741228	-0.15 (0.09)	-0.1 (0.07)	0.666704	0.993948
cg20925954	-0.09 (0.07)	-0.06 (0.05)	0.66774	0.993948
cg17298925	0.61 (0.27)	0.26 (0.14)	0.251735	0.993948
cg16119613	-0.07 (0.08)	-0.13 (0.05)	0.507637	0.993948
cg14036069	-0.16 (0.07)	-0.09 (0.05)	0.432303	0.993948
cg08326410	0.18 (0.09)	0.08 (0.07)	0.414509	0.993948
cg11656478	0.11 (0.06)	0.08 (0.04)	0.666301	0.993948
cg10827488	0.1 (0.08)	0.05 (0.05)	0.584237	0.993948
cg18137450	-0.05 (0.06)	-0.08 (0.04)	0.67724	0.993948
cg20533952	0.29 (0.13)	0.15 (0.07)	0.361636	0.993948
cg04986931	-0.08 (0.05)	-0.08 (0.04)	0.925587	0.993948
cg24581650	-0.05 (0.08)	-0.12 (0.06)	0.56054	0.993948
cg03531211	-0.12 (0.1)	-0.11 (0.05)	0.936852	0.993948
cg01437439	0.13 (0.06)	0.09 (0.05)	0.657152	0.993948
cg04407215	0.03 (0.07)	0.06 (0.04)	0.655722	0.993948
cg13672514	-0.07 (0.06)	-0.11 (0.05)	0.672684	0.993948
cg12043732	0 (0.11)	0.06 (0.07)	0.642693	0.993948
cg00188055	-0.16 (0.11)	0.15 (0.08)	0.0256455	0.993948
cg07190012	-0.05 (0.06)	-0.04 (0.05)	0.883149	0.993948
cg11465939	0.07 (0.07)	0.1 (0.05)	0.753066	0.993948
cg03234777	-0.21 (0.08)	-0.01 (0.05)	0.0386734	0.993948
cg04040317	0.1 (0.06)	0.08 (0.04)	0.837742	0.993948
cg06355422	0.02 (0.19)	0.21 (0.1)	0.379852	0.993948
cg01568319	0.12 (0.11)	0.18 (0.07)	0.621174	0.993948
cg02397552	-0.04 (0.07)	-0.08 (0.05)	0.672104	0.993948
cg08176694	0.04 (0.05)	0.07 (0.03)	0.62959	0.993948
cg07411111	0.16 (0.07)	0.08 (0.04)	0.362715	0.993948
cg12322877	-0.16 (0.11)	-0.03 (0.06)	0.289656	0.993948
cg17292667	0.17 (0.07)	0.05 (0.04)	0.155837	0.993948
cg11073255	-0.19 (0.13)	-0.09 (0.09)	0.542197	0.993948
cg11919694	-0.1 (0.08)	-0.06 (0.06)	0.742226	0.993948
cg01763916	-0.16 (0.08)	-0.09 (0.05)	0.420313	0.993948
cg17642041	0.1 (0.07)	0.1 (0.05)	0.958563	0.993948
cg22778120	-0.1 (0.15)	-0.2 (0.07)	0.546059	0.993948
cg23474890	0.12 (0.11)	0.16 (0.07)	0.766618	0.993948
cg12474798	-0.23 (0.1)	-0.07 (0.06)	0.193748	0.993948
cg04299274	-0.07 (0.05)	-0.07 (0.03)	0.979443	0.997432
cg27133224	-0.11 (0.05)	-0.04 (0.04)	0.258253	0.993948
cg04313565	-0.04 (0.08)	-0.06 (0.04)	0.834343	0.993948
cg09735822	0.11 (0.06)	0.06 (0.03)	0.487134	0.993948
cg00752969	-0.2 (0.11)	-0.18 (0.07)	0.836874	0.993948
cg00350942	0.11 (0.1)	0.14 (0.07)	0.796976	0.993948
cg23290456	-0.05 (0.03)	-0.03 (0.02)	0.486319	0.993948
cg26775087	0.13 (0.05)	0.03 (0.03)	0.077296	0.993948
cg09590147	0.13 (0.05)	0.05 (0.04)	0.191751	0.993948
cg00403478	0.02 (0.14)	-0.01 (0.07)	0.841649	0.993948
cg26262442	0.14 (0.09)	0.09 (0.06)	0.647841	0.993948
cg04703696	-0.1 (0.06)	-0.07 (0.04)	0.643954	0.993948
cg21473814	0.16 (0.11)	0.13 (0.06)	0.836536	0.993948
cg00540464	-0.12 (0.08)	-0.09 (0.06)	0.792532	0.993948
cg18449062	-0.02 (0.05)	-0.1 (0.04)	0.186677	0.993948
cg04569233	0.13 (0.07)	0.08 (0.05)	0.590652	0.993948
cg01281718	0.13 (0.08)	0.03 (0.05)	0.283456	0.993948
cg05971148	-0.1 (0.07)	-0.02 (0.04)	0.336288	0.993948
cg16702313	-0.05 (0.04)	-0.02 (0.02)	0.557011	0.993948
cg14841514	-0.01 (0.06)	-0.08 (0.05)	0.463062	0.993948
cg13131501	-0.14 (0.05)	-0.05 (0.04)	0.198043	0.993948
cg16717008	-0.27 (0.16)	-0.17 (0.09)	0.606183	0.993948
cg03891319	-0.12 (0.05)	-0.07 (0.04)	0.487428	0.993948
cg22103736	-0.04 (0.04)	-0.06 (0.03)	0.764578	0.993948
cg24134897	0.13 (0.15)	0.22 (0.09)	0.637087	0.993948
cg16568360	-0.06 (0.04)	-0.02 (0.02)	0.497238	0.993948
cg01970383	-0.12 (0.09)	-0.12 (0.05)	0.997267	0.999838
cg18790325	0.13 (0.07)	0.11 (0.05)	0.862613	0.993948
cg02107842	0.1 (0.07)	0.11 (0.04)	0.945994	0.993948
cg11314684	-0.1 (0.06)	-0.07 (0.03)	0.575762	0.993948
cg20405697	-0.11 (0.09)	-0.06 (0.07)	0.667553	0.993948
cg01088410	0.13 (0.09)	0.15 (0.07)	0.79686	0.993948
cg03295554	-0.15 (0.09)	-0.14 (0.07)	0.924833	0.993948
cg14292870	-0.07 (0.13)	-0.16 (0.08)	0.569166	0.993948
cg13021619	0.14 (0.14)	0.12 (0.1)	0.906239	0.993948
cg06791426	-0.13 (0.11)	0.15 (0.05)	0.0201192	0.993948
cg24530246	-0.05 (0.12)	0.18 (0.06)	0.0835911	0.993948
cg15651928	0.06 (0.07)	0.12 (0.05)	0.506471	0.993948
cg07660283	-0.04 (0.06)	-0.13 (0.04)	0.223124	0.993948
cg25421530	0.24 (0.09)	0.06 (0.06)	0.109598	0.993948
cg15059065	-0.24 (0.15)	-0.22 (0.09)	0.910572	0.993948
cg17931529	-0.02 (0.06)	-0.11 (0.04)	0.210898	0.993948
cg03575122	-0.09 (0.06)	-0.09 (0.04)	0.945687	0.993948
cg17490844	-0.11 (0.06)	-0.05 (0.04)	0.358925	0.993948
cg25269247	-0.02 (0.09)	-0.03 (0.07)	0.901118	0.993948
cg08940075	0.19 (0.09)	0.07 (0.06)	0.282707	0.993948
cg02228185	0.33 (0.13)	0.11 (0.08)	0.1343	0.993948
cg21399057	-0.03 (0.08)	-0.16 (0.05)	0.155815	0.993948
cg03109660	-0.07 (0.06)	-0.09 (0.04)	0.810836	0.993948
cg02673107	-0.11 (0.05)	-0.07 (0.04)	0.536968	0.993948
cg12043019	-0.11 (0.09)	-0.12 (0.07)	0.936031	0.993948
cg02003183	0.09 (0.09)	0.12 (0.06)	0.771436	0.993948
cg00007076	-0.05 (0.07)	-0.11 (0.05)	0.496313	0.993948
cg09607043	0.16 (0.08)	0.11 (0.06)	0.640039	0.993948
cg07082186	-0.03 (0.04)	-0.04 (0.03)	0.843834	0.993948
cg00741986	-0.07 (0.06)	-0.12 (0.04)	0.498058	0.993948
cg19220282	-0.34 (0.17)	-0.12 (0.09)	0.264836	0.993948
cg14339750	-0.05 (0.03)	-0.03 (0.02)	0.504328	0.993948
cg00533649	-0.16 (0.06)	-0.02 (0.04)	0.0591948	0.993948
cg26452056	0 (0.11)	0.28 (0.08)	0.0353643	0.993948
cg25002152	-0.01 (0.05)	-0.1 (0.04)	0.16884	0.993948
cg10919522	-0.19 (0.1)	-0.14 (0.07)	0.686298	0.993948
cg05251389	0.11 (0.06)	0.07 (0.04)	0.642964	0.993948
cg11530693	0.33 (0.23)	0.28 (0.13)	0.830117	0.993948
cg10580293	-0.2 (0.18)	-0.23 (0.11)	0.876804	0.993948
cg19628934	0.05 (0.05)	-0.07 (0.04)	0.0655621	0.993948
cg02029665	0.01 (0.06)	-0.05 (0.04)	0.409898	0.993948
cg06445343	-0.09 (0.08)	-0.08 (0.05)	0.89467	0.993948
cg11647493	-0.07 (0.07)	-0.1 (0.05)	0.746819	0.993948
cg21071793	0.03 (0.06)	-0.04 (0.04)	0.337241	0.993948
cg25026401	-0.15 (0.06)	-0.06 (0.05)	0.210531	0.993948
cg09055507	-0.05 (0.03)	-0.04 (0.03)	0.659467	0.993948
cg20894270	-0.02 (0.06)	-0.05 (0.04)	0.628237	0.993948
cg23261171	-0.07 (0.08)	-0.16 (0.05)	0.358146	0.993948
cg01639898	0.1 (0.06)	0.1 (0.04)	0.936193	0.993948
cg11042320	-0.12 (0.07)	-0.09 (0.05)	0.783728	0.993948
cg27532360	-0.04 (0.06)	-0.14 (0.05)	0.226004	0.993948
cg03565777	0.02 (0.16)	-0.38 (0.11)	0.0340048	0.993948
cg16794579	-0.12 (0.07)	-0.06 (0.04)	0.383918	0.993948
cg14163311	-0.05 (0.08)	-0.1 (0.05)	0.634682	0.993948
cg03176996	-0.09 (0.09)	-0.16 (0.06)	0.479012	0.993948
cg19717773	-0.26 (0.17)	-0.19 (0.09)	0.728676	0.993948
cg26510500	-0.02 (0.05)	-0.14 (0.04)	0.0762679	0.993948
cg07954423	-0.15 (0.08)	-0.06 (0.06)	0.384494	0.993948
cg06398251	-0.05 (0.06)	-0.13 (0.05)	0.285191	0.993948
cg01426818	-0.12 (0.07)	0 (0.04)	0.144086	0.993948
cg11385249	-0.06 (0.09)	-0.05 (0.05)	0.924736	0.993948
cg07121795	-0.02 (0.08)	0.02 (0.07)	0.687384	0.993948
cg05927789	-0.07 (0.07)	-0.09 (0.04)	0.794071	0.993948
cg05886626	-0.18 (0.09)	-0.11 (0.06)	0.500265	0.993948
cg16454902	0.11 (0.08)	0.1 (0.05)	0.918256	0.993948
cg01571001	-0.06 (0.21)	-0.34 (0.12)	0.240398	0.993948
cg25323554	-0.1 (0.06)	-0.07 (0.04)	0.616252	0.993948
cg09234252	0.12 (0.07)	0.08 (0.04)	0.573655	0.993948
cg16455894	0.03 (0.04)	0.05 (0.03)	0.589041	0.993948
cg13204977	-0.02 (0.07)	-0.14 (0.05)	0.129715	0.993948
cg00378510	-0.32 (0.14)	-0.09 (0.07)	0.137579	0.993948
cg27172745	0.17 (0.08)	0.04 (0.06)	0.193273	0.993948
cg05175803	-0.01 (0.05)	-0.09 (0.03)	0.117144	0.993948
cg02859866	0.15 (0.06)	0.09 (0.05)	0.462645	0.993948
cg20476159	0.14 (0.08)	0.1 (0.05)	0.656076	0.993948
cg20146909	-0.05 (0.06)	-0.09 (0.04)	0.638305	0.993948
cg03484180	-0.17 (0.07)	-0.07 (0.04)	0.189702	0.993948
cg15154047	0.05 (0.05)	-0.02 (0.04)	0.267591	0.993948
cg01076459	-0.03 (0.05)	-0.1 (0.03)	0.302028	0.993948
cg01717524	0.01 (0.06)	-0.12 (0.04)	0.0588112	0.993948
cg25252598	-0.13 (0.07)	-0.08 (0.04)	0.517184	0.993948
cg01255894	-0.08 (0.08)	-0.19 (0.06)	0.282356	0.993948
cg15789789	0.11 (0.07)	0.11 (0.06)	0.991475	0.998906
cg10965975	-0.05 (0.08)	-0.17 (0.05)	0.225408	0.993948
cg15995265	-0.17 (0.06)	-0.07 (0.05)	0.235191	0.993948
cg25998745	-0.01 (0.09)	-0.07 (0.05)	0.545188	0.993948
cg13993176	0.12 (0.08)	0.03 (0.06)	0.390215	0.993948
cg17960934	-0.1 (0.09)	-0.15 (0.06)	0.691596	0.993948
cg02634816	-0.27 (0.1)	-0.09 (0.07)	0.133067	0.993948
cg18642234	-0.1 (0.05)	-0.03 (0.03)	0.256343	0.993948
cg08563601	0.16 (0.1)	-0.01 (0.06)	0.136386	0.993948
cg20806180	-0.15 (0.17)	-0.35 (0.14)	0.375395	0.993948
cg04625615	-0.07 (0.09)	-0.06 (0.06)	0.985073	0.998906
cg11597157	0.05 (0.06)	-0.07 (0.05)	0.114676	0.993948
cg26038582	0.29 (0.23)	0.18 (0.12)	0.680476	0.993948
cg02714303	0.02 (0.08)	0.1 (0.05)	0.387946	0.993948
cg24335116	0.09 (0.07)	0.11 (0.06)	0.769845	0.993948
cg10814005	0.03 (0.13)	-0.1 (0.08)	0.396153	0.993948
cg00769843	-0.13 (0.1)	-0.17 (0.07)	0.747253	0.993948
cg10424892	0.03 (0.18)	0.34 (0.11)	0.145851	0.993948
cg05436939	-0.04 (0.04)	0.02 (0.03)	0.236159	0.993948
cg13033858	-0.03 (0.07)	-0.15 (0.05)	0.183283	0.993948
cg19589396	-0.12 (0.08)	-0.14 (0.05)	0.811151	0.993948
cg08549810	-0.09 (0.08)	-0.06 (0.05)	0.738244	0.993948
cg23531049	0.06 (0.11)	0.19 (0.07)	0.333299	0.993948
cg01351315	0.09 (0.07)	0.08 (0.04)	0.952237	0.993948
cg27193080	-0.07 (0.1)	0.03 (0.06)	0.412043	0.993948
cg00904138	-0.09 (0.08)	-0.15 (0.06)	0.532397	0.993948
cg12729894	-0.01 (0.05)	-0.13 (0.04)	0.0975738	0.993948
cg05673882	0 (0.1)	-0.17 (0.05)	0.119681	0.993948
cg07450086	-0.15 (0.08)	-0.1 (0.04)	0.637633	0.993948
cg04678936	-0.09 (0.04)	-0.05 (0.03)	0.510142	0.993948
cg02542953	0.04 (0.07)	-0.06 (0.06)	0.276819	0.993948
cg11958827	-0.01 (0.07)	-0.11 (0.05)	0.211807	0.993948
cg01513063	0.01 (0.06)	-0.1 (0.05)	0.152834	0.993948
cg00007987	-0.25 (0.15)	-0.25 (0.1)	0.986232	0.998906
cg05091997	-0.06 (0.14)	-0.28 (0.09)	0.190668	0.993948
cg21301258	0.1 (0.07)	0.09 (0.05)	0.876012	0.993948
cg10589813	-0.13 (0.06)	-0.05 (0.04)	0.225109	0.993948
cg20712415	-0.09 (0.04)	-0.03 (0.03)	0.182443	0.993948
cg03761291	-0.05 (0.07)	-0.1 (0.06)	0.608421	0.993948
cg09026568	-0.18 (0.08)	-0.1 (0.05)	0.378031	0.993948
cg14428590	-0.13 (0.06)	-0.07 (0.03)	0.388153	0.993948
cg09443360	0.14 (0.06)	0.11 (0.05)	0.777055	0.993948
cg21550024	-0.05 (0.08)	0.06 (0.05)	0.296712	0.993948
cg10116432	-0.08 (0.08)	-0.05 (0.06)	0.771536	0.993948
cg03485667	-0.1 (0.06)	-0.08 (0.04)	0.742312	0.993948
cg07793148	-0.19 (0.14)	-0.07 (0.08)	0.449658	0.993948
cg08310363	-0.1 (0.09)	-0.1 (0.07)	0.982455	0.998906
cg12777730	0 (0.09)	0.03 (0.08)	0.7884	0.993948
cg14602222	0.14 (0.09)	0.09 (0.05)	0.612652	0.993948
cg21140898	-0.17 (0.12)	-0.12 (0.07)	0.734328	0.993948
cg05793240	-0.11 (0.12)	-0.15 (0.06)	0.769819	0.993948
cg17705631	-0.06 (0.06)	-0.06 (0.04)	0.918828	0.993948
cg23015664	0.13 (0.08)	0.1 (0.06)	0.71473	0.993948
cg09496748	-0.1 (0.1)	-0.12 (0.06)	0.86523	0.993948
cg02902412	0.08 (0.13)	0.2 (0.08)	0.427768	0.993948
cg01513913	-0.12 (0.08)	-0.09 (0.04)	0.714548	0.993948
cg01097768	-0.06 (0.07)	-0.14 (0.05)	0.376811	0.993948
cg20698113	-0.04 (0.08)	-0.2 (0.06)	0.121371	0.993948
cg14524643	-0.13 (0.07)	-0.06 (0.03)	0.368953	0.993948
cg27633342	0.14 (0.07)	0.09 (0.05)	0.577719	0.993948
cg17514353	0.06 (0.07)	0.09 (0.05)	0.762992	0.993948
cg27264437	-0.16 (0.06)	-0.05 (0.05)	0.211398	0.993948
cg00949249	0.05 (0.04)	0.05 (0.02)	0.927972	0.993948
cg02341571	0.24 (0.06)	0.03 (0.04)	0.0062562	0.993948
cg18836847	-0.13 (0.05)	0 (0.04)	0.0628288	0.993948
cg08090835	-0.01 (0.06)	-0.19 (0.05)	0.0224418	0.993948
cg09667394	-0.02 (0.09)	0.11 (0.06)	0.212328	0.993948
cg17733447	-0.04 (0.08)	-0.11 (0.05)	0.476604	0.993948
cg13392885	0.07 (0.08)	0.11 (0.05)	0.679445	0.993948
cg03420040	-0.27 (0.11)	-0.07 (0.06)	0.104119	0.993948
cg11335172	0.04 (0.11)	0.13 (0.09)	0.515398	0.993948
cg26878709	-0.01 (0.09)	0.14 (0.06)	0.154666	0.993948
cg20764656	0.06 (0.08)	0.07 (0.05)	0.922868	0.993948
cg13053992	-0.14 (0.08)	-0.09 (0.05)	0.591538	0.993948
cg05714552	-0.03 (0.06)	0.01 (0.04)	0.519467	0.993948
cg01987941	-0.05 (0.09)	-0.07 (0.08)	0.877659	0.993948
cg26648185	-0.04 (0.05)	-0.07 (0.02)	0.622256	0.993948
cg13803727	0.02 (0.05)	-0.08 (0.03)	0.113887	0.993948
cg07470570	0.02 (0.07)	0.01 (0.06)	0.898364	0.993948
cg06382664	0.03 (0.06)	-0.09 (0.03)	0.0847556	0.993948
cg19070894	0.21 (0.09)	0.1 (0.06)	0.318731	0.993948
cg21380183	-0.34 (0.17)	-0.18 (0.15)	0.477418	0.993948
cg26420795	0.02 (0.16)	-0.3 (0.09)	0.0794151	0.993948
cg23441595	-0.13 (0.06)	-0.05 (0.04)	0.250087	0.993948
cg13136655	-0.26 (0.17)	-0.22 (0.09)	0.812131	0.993948
cg00142036	-0.15 (0.13)	-0.09 (0.08)	0.705998	0.993948
cg06219204	-0.1 (0.08)	-0.17 (0.06)	0.516916	0.993948
cg00770316	0.04 (0.06)	-0.12 (0.04)	0.036708	0.993948
cg21406967	-0.11 (0.08)	-0.02 (0.04)	0.28406	0.993948
cg22050950	0.06 (0.05)	0.08 (0.03)	0.808712	0.993948
cg16771652	-0.04 (0.06)	-0.03 (0.04)	0.904344	0.993948
cg07992484	-0.05 (0.05)	-0.1 (0.03)	0.40075	0.993948
cg17498867	-0.05 (0.05)	-0.04 (0.04)	0.841768	0.993948
cg16694480	0.12 (0.07)	0.07 (0.05)	0.525996	0.993948
cg17580614	-0.21 (0.12)	-0.14 (0.07)	0.5931	0.993948
cg00127150	-0.12 (0.07)	-0.09 (0.05)	0.727269	0.993948
cg16521040	-0.04 (0.08)	-0.09 (0.05)	0.552242	0.993948
cg05236720	0.04 (0.1)	0.05 (0.06)	0.933931	0.993948
cg14486857	0.11 (0.07)	0.09 (0.05)	0.802107	0.993948
cg19784816	0.09 (0.06)	0.08 (0.04)	0.795905	0.993948
cg06495038	-0.04 (0.06)	-0.08 (0.05)	0.596328	0.993948
cg13751330	-0.1 (0.06)	-0.1 (0.04)	0.914245	0.993948
cg13443605	-0.44 (0.13)	-0.04 (0.08)	0.0106517	0.993948
cg01208318	-0.17 (0.15)	-0.2 (0.08)	0.886676	0.993948
cg09183671	-0.07 (0.07)	-0.15 (0.05)	0.366024	0.993948
cg04666465	-0.08 (0.07)	-0.06 (0.04)	0.804869	0.993948
cg15962267	-0.07 (0.07)	-0.1 (0.04)	0.643566	0.993948
cg14270346	-0.02 (0.09)	-0.11 (0.07)	0.406046	0.993948
cg02256576	-0.04 (0.08)	-0.12 (0.05)	0.415372	0.993948
cg19825437	-0.09 (0.07)	-0.1 (0.05)	0.919228	0.993948
cg03530687	0.03 (0.09)	0.12 (0.08)	0.481389	0.993948
cg11320499	0.26 (0.16)	0.09 (0.13)	0.395231	0.993948
cg08879528	0.12 (0.16)	-0.07 (0.09)	0.289812	0.993948
cg10974463	0.03 (0.06)	0.12 (0.04)	0.254891	0.993948
cg21029045	-0.06 (0.09)	-0.06 (0.06)	0.945331	0.993948
cg15698299	-0.04 (0.05)	-0.04 (0.03)	0.916051	0.993948
cg19203115	0.11 (0.07)	0.1 (0.04)	0.949158	0.993948
cg17296078	0.08 (0.06)	0.09 (0.04)	0.926519	0.993948
cg16744741	0.09 (0.09)	0.1 (0.04)	0.90614	0.993948
cg05832509	-0.06 (0.06)	-0.15 (0.06)	0.280947	0.993948
cg13420364	-0.06 (0.06)	-0.05 (0.04)	0.922068	0.993948
cg22752023	0.07 (0.13)	0.05 (0.09)	0.932068	0.993948
cg10121429	-0.15 (0.09)	-0.16 (0.07)	0.922493	0.993948
cg17585031	-0.03 (0.03)	-0.07 (0.02)	0.410949	0.993948
cg20981127	0.07 (0.07)	0.13 (0.05)	0.537621	0.993948
cg06005844	-0.27 (0.08)	-0.05 (0.05)	0.0118597	0.993948
cg03502002	0.2 (0.2)	0.28 (0.14)	0.751959	0.993948
cg04994405	0.07 (0.06)	0.11 (0.04)	0.606834	0.993948
cg03531754	0.13 (0.14)	0.09 (0.07)	0.841042	0.993948
cg22579075	-0.14 (0.1)	-0.17 (0.07)	0.814352	0.993948
cg05232694	-0.24 (0.09)	-0.01 (0.07)	0.0369487	0.993948
cg12303084	-0.15 (0.07)	-0.07 (0.05)	0.374981	0.993948
cg25801976	0.08 (0.07)	0.01 (0.04)	0.441288	0.993948
cg10096893	0.14 (0.09)	0.08 (0.05)	0.518403	0.993948
cg18951352	-0.17 (0.13)	-0.18 (0.08)	0.948174	0.993948
cg13691961	-0.07 (0.12)	-0.24 (0.09)	0.256788	0.993948
cg22313519	-0.09 (0.06)	-0.08 (0.04)	0.876647	0.993948
cg21872009	-0.08 (0.05)	-0.06 (0.03)	0.771559	0.993948
cg15498134	-0.07 (0.1)	-0.18 (0.06)	0.331475	0.993948
cg00210249	0.13 (0.1)	0.14 (0.06)	0.986549	0.998906
cg26099045	0.12 (0.09)	0.13 (0.06)	0.918963	0.993948
cg22871253	-0.04 (0.09)	-0.14 (0.06)	0.368095	0.993948
cg04077141	-0.05 (0.06)	-0.03 (0.05)	0.767891	0.993948
cg22434594	0.09 (0.05)	0.06 (0.04)	0.595327	0.993948
cg01534799	0.1 (0.13)	0.13 (0.09)	0.899787	0.993948
cg24361098	-0.12 (0.11)	0.12 (0.06)	0.0533084	0.993948
cg24150385	-0.03 (0.08)	-0.13 (0.06)	0.292855	0.993948
cg03233656	-0.21 (0.14)	-0.08 (0.07)	0.36906	0.993948
cg26579578	-0.21 (0.23)	-0.4 (0.16)	0.513774	0.993948
cg26929272	-0.27 (0.1)	-0.07 (0.07)	0.116276	0.993948
cg01150799	0.01 (0.08)	0.09 (0.04)	0.306484	0.993948
cg00492055	-0.75 (0.31)	-0.33 (0.18)	0.240992	0.993948
cg26153045	-0.13 (0.06)	-0.02 (0.05)	0.167854	0.993948
cg17415650	-0.05 (0.06)	0 (0.04)	0.542565	0.993948
cg02329430	0.18 (0.09)	0.08 (0.06)	0.353134	0.993948
cg13191049	0.05 (0.07)	0.14 (0.05)	0.283025	0.993948
cg21691065	0.05 (0.06)	0.04 (0.05)	0.98696	0.998906
cg26822480	-0.17 (0.08)	-0.16 (0.08)	0.950961	0.993948
cg13024368	0.07 (0.09)	0.09 (0.07)	0.864444	0.993948
cg14315430	-0.01 (0.07)	-0.02 (0.05)	0.846444	0.993948
cg08315483	-0.13 (0.07)	-0.09 (0.06)	0.582485	0.993948
cg26790897	0.1 (0.06)	0.07 (0.04)	0.639628	0.993948
cg24173182	0.14 (0.07)	0.08 (0.04)	0.467864	0.993948
cg05208178	-0.04 (0.05)	-0.04 (0.04)	0.924254	0.993948
cg07469402	0.08 (0.16)	0.36 (0.13)	0.178451	0.993948
cg05462339	0.04 (0.05)	0.06 (0.04)	0.745793	0.993948
cg16209444	-0.03 (0.05)	-0.01 (0.03)	0.730393	0.993948
cg19362478	-0.05 (0.06)	0.11 (0.04)	0.0324752	0.993948
cg07150862	-0.12 (0.1)	-0.09 (0.07)	0.832662	0.993948
cg16936060	0.08 (0.08)	0.04 (0.05)	0.71773	0.993948
cg00728848	-0.03 (0.08)	0.08 (0.06)	0.283105	0.993948
cg25839482	-0.08 (0.11)	-0.17 (0.07)	0.448725	0.993948
cg17922695	-0.09 (0.06)	-0.07 (0.04)	0.72608	0.993948
cg24522654	-0.01 (0.07)	-0.13 (0.05)	0.17624	0.993948
cg14775286	-0.21 (0.1)	-0.1 (0.06)	0.316526	0.993948
cg27655512	0.15 (0.06)	0.07 (0.05)	0.323647	0.993948
cg05800339	-0.04 (0.03)	-0.05 (0.03)	0.880476	0.993948
cg10143507	-0.13 (0.07)	-0.06 (0.04)	0.434034	0.993948
cg18369034	-0.32 (0.1)	-0.02 (0.06)	0.0143957	0.993948
cg11898695	0.04 (0.07)	0.1 (0.06)	0.54176	0.993948
cg20220678	-0.08 (0.07)	-0.12 (0.06)	0.603574	0.993948
cg19884658	0.04 (0.07)	-0.05 (0.05)	0.320673	0.993948
cg20348746	-0.21 (0.16)	-0.17 (0.07)	0.850309	0.993948
cg18915128	-0.09 (0.04)	-0.04 (0.03)	0.283839	0.993948
cg10690887	0.12 (0.12)	0.19 (0.08)	0.580515	0.993948
cg23008718	0.05 (0.06)	0.06 (0.04)	0.828371	0.993948
cg19744173	0.1 (0.05)	0.07 (0.04)	0.648979	0.993948
cg09104284	-0.05 (0.09)	-0.19 (0.06)	0.216984	0.993948
cg06933384	-0.13 (0.09)	-0.16 (0.07)	0.800523	0.993948
cg18645642	-0.11 (0.08)	-0.08 (0.05)	0.743792	0.993948
cg07139440	-0.13 (0.09)	-0.18 (0.08)	0.656447	0.993948
cg00976097	0.53 (0.26)	0.32 (0.19)	0.514501	0.993948
cg13429095	-0.02 (0.05)	-0.08 (0.03)	0.351171	0.993948
cg02891728	0.05 (0.08)	0.01 (0.05)	0.665605	0.993948
cg06770878	0.2 (0.1)	0.1 (0.06)	0.340959	0.993948
cg15794034	-0.26 (0.1)	0.02 (0.07)	0.0222951	0.993948
cg00566899	0.01 (0.06)	-0.08 (0.05)	0.231488	0.993948
cg21915678	0.28 (0.14)	-0.31 (0.11)	0.00131128	0.993948
cg19344626	-0.06 (0.12)	-0.18 (0.07)	0.381058	0.993948
cg27345946	-0.09 (0.06)	-0.08 (0.05)	0.866904	0.993948
cg00357551	0.09 (0.08)	0.14 (0.05)	0.560359	0.993948
cg15827092	-0.1 (0.1)	-0.14 (0.06)	0.705663	0.993948
cg00817377	-0.15 (0.06)	-0.05 (0.04)	0.132871	0.993948
cg16457842	0.25 (0.09)	0.08 (0.07)	0.122877	0.993948
cg19015086	-0.04 (0.05)	-0.07 (0.03)	0.7163	0.993948
cg10385101	0.04 (0.06)	0.07 (0.03)	0.588852	0.993948
cg25974380	0.1 (0.09)	0.11 (0.06)	0.975533	0.997432
cg00834988	0.07 (0.06)	0.06 (0.04)	0.955048	0.993948
cg26139080	-0.02 (0.1)	0.12 (0.07)	0.232185	0.993948
cg11554391	-0.14 (0.08)	-0.12 (0.07)	0.808612	0.993948
cg06940168	-0.04 (0.12)	-0.06 (0.06)	0.838487	0.993948
cg14868222	0 (0.05)	-0.09 (0.03)	0.103481	0.993948
cg19046189	0.07 (0.05)	0 (0.04)	0.29242	0.993948
cg22546168	0.17 (0.12)	0.19 (0.1)	0.903256	0.993948
cg08568554	0.15 (0.08)	0.1 (0.06)	0.572784	0.993948
cg10267724	0.05 (0.07)	0.05 (0.05)	0.940301	0.993948
cg20644981	-0.1 (0.13)	0.19 (0.06)	0.0414801	0.993948
cg00706683	0.11 (0.06)	0.01 (0.04)	0.141541	0.993948
cg05845217	-0.17 (0.1)	-0.08 (0.06)	0.418943	0.993948
cg23654112	-0.02 (0.04)	-0.02 (0.03)	0.979797	0.997432
cg07607074	-0.07 (0.05)	-0.1 (0.04)	0.622124	0.993948
cg22186216	-0.05 (0.04)	-0.06 (0.03)	0.773945	0.993948
cg23051559	0.03 (0.05)	0.07 (0.03)	0.46627	0.993948
cg21181162	-0.04 (0.13)	-0.08 (0.08)	0.808233	0.993948
cg24572204	0.01 (0.08)	-0.03 (0.05)	0.699758	0.993948
cg20902757	0.04 (0.08)	-0.13 (0.05)	0.076465	0.993948
cg15824323	-0.02 (0.06)	-0.14 (0.04)	0.129226	0.993948
cg15742116	-0.03 (0.08)	0.09 (0.05)	0.224896	0.993948
cg26850624	0.24 (0.15)	0.15 (0.07)	0.584566	0.993948
cg06653052	-0.09 (0.15)	-0.25 (0.09)	0.369027	0.993948
cg06630869	-0.06 (0.05)	-0.04 (0.04)	0.754623	0.993948
cg27505349	-0.09 (0.08)	-0.11 (0.06)	0.787524	0.993948
cg15636519	-0.09 (0.1)	-0.17 (0.07)	0.508132	0.993948
cg06778159	-0.05 (0.07)	-0.07 (0.05)	0.737534	0.993948
cg21333674	0.09 (0.11)	-0.13 (0.06)	0.0740775	0.993948
cg27262054	-0.09 (0.06)	-0.1 (0.04)	0.893115	0.993948
cg26566236	-0.08 (0.07)	-0.15 (0.06)	0.44377	0.993948
cg08233235	-0.04 (0.07)	-0.15 (0.05)	0.238855	0.993948
cg21046160	0.18 (0.08)	0.09 (0.06)	0.367265	0.993948
cg22511775	0.07 (0.07)	0.1 (0.04)	0.755588	0.993948
cg24805985	-0.04 (0.07)	-0.12 (0.06)	0.395219	0.993948
cg18250846	-0.04 (0.08)	0.09 (0.07)	0.215776	0.993948
cg03746015	-0.33 (0.11)	-0.05 (0.09)	0.0664262	0.993948
cg04408104	0.17 (0.1)	0.12 (0.06)	0.669916	0.993948
cg06197751	0.07 (0.06)	0.08 (0.03)	0.957535	0.993948
cg12072560	0.08 (0.12)	0.3 (0.1)	0.175193	0.993948
cg22353551	0.02 (0.1)	0.13 (0.07)	0.351714	0.993948
cg19426731	-0.13 (0.07)	-0.13 (0.06)	0.955937	0.993948
cg05465955	-0.17 (0.07)	-0.07 (0.05)	0.279257	0.993948
cg25658983	0.14 (0.09)	0.09 (0.06)	0.603608	0.993948
cg11601297	-0.04 (0.09)	-0.07 (0.05)	0.756021	0.993948
cg25793587	-0.07 (0.1)	-0.12 (0.06)	0.686474	0.993948
cg18302606	-0.14 (0.13)	0.03 (0.1)	0.304962	0.993948
cg03059073	0.23 (0.09)	0.07 (0.05)	0.109552	0.993948
cg26885220	0.09 (0.12)	0.08 (0.1)	0.950728	0.993948
cg08802607	0.07 (0.06)	0.11 (0.04)	0.527312	0.993948
cg04137490	0.24 (0.16)	0.24 (0.11)	0.997866	0.999838
cg08306076	0.07 (0.06)	0.08 (0.05)	0.972129	0.997432
cg13905757	0.1 (0.06)	0.07 (0.04)	0.683189	0.993948
cg23886216	0.1 (0.06)	0.06 (0.04)	0.556891	0.993948
cg17823346	-0.13 (0.09)	-0.1 (0.04)	0.732625	0.993948
cg26674546	0.01 (0.06)	-0.13 (0.04)	0.062774	0.993948
cg09092525	-0.03 (0.07)	0.09 (0.04)	0.125128	0.993948
cg16092017	0.14 (0.07)	0.07 (0.05)	0.389926	0.993948
cg00156427	0.03 (0.06)	0.08 (0.03)	0.429832	0.993948
cg19593285	-0.06 (0.07)	-0.12 (0.04)	0.423354	0.993948
cg13996453	0.12 (0.08)	-0.1 (0.06)	0.0270397	0.993948
cg00788170	-0.05 (0.04)	-0.06 (0.03)	0.826112	0.993948
cg10622536	-0.03 (0.06)	-0.13 (0.05)	0.197208	0.993948
cg10581837	0.02 (0.07)	0.09 (0.04)	0.374425	0.993948
cg26901111	0.12 (0.11)	0.06 (0.08)	0.623041	0.993948
cg18159646	-0.05 (0.05)	-0.05 (0.03)	0.943244	0.993948
cg01802453	0.13 (0.07)	0.1 (0.06)	0.784179	0.993948
cg12404590	-0.07 (0.09)	-0.12 (0.04)	0.61412	0.993948
cg00340584	-0.12 (0.12)	-0.16 (0.08)	0.815305	0.993948
cg15963463	-0.05 (0.05)	-0.1 (0.04)	0.420391	0.993948
cg03051880	0.08 (0.08)	0.07 (0.05)	0.932888	0.993948
cg19783015	-0.08 (0.04)	-0.05 (0.03)	0.521813	0.993948
cg25376651	-0.15 (0.11)	-0.06 (0.06)	0.463301	0.993948
cg22107533	-0.06 (0.07)	-0.08 (0.04)	0.828146	0.993948
cg11673244	-0.1 (0.09)	-0.12 (0.05)	0.882949	0.993948
cg03539717	-0.01 (0.05)	-0.02 (0.03)	0.828291	0.993948
cg08021532	0.03 (0.13)	-0.3 (0.08)	0.0308298	0.993948
cg05122453	-0.04 (0.04)	-0.07 (0.03)	0.615712	0.993948
cg06285727	-0.12 (0.09)	-0.13 (0.06)	0.936262	0.993948
cg27556952	0.07 (0.06)	0.02 (0.05)	0.513956	0.993948
cg10381071	-0.23 (0.09)	-0.08 (0.06)	0.164505	0.993948
cg27198497	0.07 (0.07)	0.07 (0.04)	0.971862	0.997432
cg17372101	0.27 (0.08)	0.06 (0.05)	0.0241202	0.993948
cg09021712	0.01 (0.06)	-0.12 (0.05)	0.0669751	0.993948
cg08121652	-0.04 (0.08)	-0.1 (0.04)	0.507324	0.993948
cg18593727	0.03 (0.08)	0.17 (0.06)	0.177166	0.993948
cg06710900	0.07 (0.06)	0.12 (0.05)	0.51923	0.993948
cg23205886	-0.08 (0.06)	-0.07 (0.03)	0.899797	0.993948
cg04259904	-0.01 (0.07)	-0.09 (0.05)	0.377734	0.993948
cg00391067	0.09 (0.05)	0.09 (0.05)	0.976907	0.997432
cg06803853	-0.14 (0.16)	-0.32 (0.11)	0.377719	0.993948
cg14902389	-0.16 (0.07)	-0.05 (0.05)	0.199001	0.993948
cg14752525	-0.03 (0.07)	-0.11 (0.05)	0.302487	0.993948
cg14214321	0.15 (0.1)	-0.09 (0.09)	0.0763647	0.993948
cg10323921	0.19 (0.07)	0.07 (0.06)	0.195221	0.993948
cg25197194	0.27 (0.1)	0.09 (0.06)	0.133325	0.993948
cg26559804	-0.18 (0.07)	-0.06 (0.05)	0.142755	0.993948
cg04772644	-0.15 (0.08)	-0.08 (0.05)	0.433897	0.993948
cg07969646	-0.11 (0.05)	-0.02 (0.04)	0.164149	0.993948
cg22232504	0.22 (0.07)	0.05 (0.05)	0.0450154	0.993948
cg15309910	0.09 (0.06)	0.08 (0.04)	0.893587	0.993948
cg13740985	0.05 (0.06)	0.11 (0.04)	0.386563	0.993948
cg19457763	0.09 (0.08)	0.14 (0.07)	0.60578	0.993948
cg03603530	-0.04 (0.08)	-0.16 (0.05)	0.204135	0.993948
cg10346111	0.01 (0.1)	-0.21 (0.07)	0.058319	0.993948
cg00936935	-0.1 (0.08)	-0.13 (0.05)	0.772176	0.993948
cg14537332	-0.26 (0.22)	-0.2 (0.12)	0.79934	0.993948
cg04337403	0.07 (0.06)	0.03 (0.05)	0.557617	0.993948
cg27534624	0.01 (0.08)	0.14 (0.06)	0.196513	0.993948
cg21548340	-0.13 (0.07)	-0.01 (0.05)	0.1358	0.993948
cg03682690	-0.02 (0.1)	-0.07 (0.07)	0.634687	0.993948
cg00291478	-0.02 (0.09)	-0.14 (0.06)	0.292869	0.993948
cg05253716	0.08 (0.07)	0.09 (0.05)	0.972884	0.997432
cg03534662	0 (0.08)	-0.05 (0.04)	0.578165	0.993948
cg18795232	0.14 (0.07)	0.08 (0.05)	0.458305	0.993948
cg07632771	-0.05 (0.06)	-0.11 (0.04)	0.362064	0.993948
cg10373607	-0.14 (0.11)	-0.15 (0.08)	0.966269	0.996448
cg21912308	-0.11 (0.13)	-0.26 (0.09)	0.319755	0.993948
cg00159523	-0.02 (0.23)	-0.39 (0.13)	0.157515	0.993948
cg17163168	-0.17 (0.15)	-0.07 (0.09)	0.582704	0.993948
cg07512814	-0.15 (0.12)	-0.18 (0.08)	0.807926	0.993948
cg07556599	-0.12 (0.08)	-0.07 (0.07)	0.65297	0.993948
cg17560136	-0.13 (0.08)	-0.12 (0.06)	0.947055	0.993948
cg05953373	0.05 (0.1)	0.11 (0.06)	0.608124	0.993948
cg05496768	-0.03 (0.07)	-0.07 (0.06)	0.682341	0.993948
cg26053832	-0.05 (0.06)	-0.04 (0.05)	0.944066	0.993948
cg04220930	-0.04 (0.12)	-0.01 (0.07)	0.880281	0.993948
cg12741639	-0.1 (0.08)	-0.1 (0.05)	0.941802	0.993948
cg14889653	0.22 (0.09)	0.07 (0.06)	0.157644	0.993948
cg27375378	-0.15 (0.09)	0.01 (0.06)	0.129333	0.993948
cg26996569	0.28 (0.13)	0.12 (0.08)	0.292918	0.993948
cg20379671	-0.03 (0.14)	-0.18 (0.08)	0.332262	0.993948
cg21179618	0.08 (0.05)	0.06 (0.04)	0.784452	0.993948
cg05272827	-0.02 (0.06)	-0.01 (0.03)	0.890875	0.993948
cg24851181	-0.09 (0.06)	-0.12 (0.06)	0.708635	0.993948
cg12649208	0.05 (0.05)	0.06 (0.04)	0.85093	0.993948
cg07229212	-0.12 (0.07)	-0.06 (0.05)	0.51982	0.993948
cg01519765	0.07 (0.08)	0.11 (0.05)	0.721372	0.993948
cg00510160	0.01 (0.06)	-0.06 (0.04)	0.386874	0.993948
cg06778853	-0.01 (0.06)	-0.1 (0.04)	0.224971	0.993948
cg02015582	-0.03 (0.07)	-0.07 (0.05)	0.592276	0.993948
cg11617964	-0.01 (0.12)	0.03 (0.08)	0.77856	0.993948
cg15251319	0.12 (0.06)	0.02 (0.03)	0.128399	0.993948
cg09238801	-0.16 (0.08)	-0.08 (0.05)	0.375971	0.993948
cg11143671	0.04 (0.07)	0.08 (0.05)	0.666293	0.993948
cg11363234	-0.11 (0.09)	-0.07 (0.06)	0.766172	0.993948
cg20454518	-0.11 (0.12)	0.16 (0.06)	0.0473289	0.993948
cg19442493	0.01 (0.05)	-0.14 (0.04)	0.0204914	0.993948
cg27539046	-0.08 (0.14)	-0.17 (0.09)	0.586214	0.993948
cg08708961	0.14 (0.13)	0.2 (0.09)	0.69457	0.993948
cg24842859	-0.02 (0.04)	-0.07 (0.03)	0.345319	0.993948
cg12140977	-0.1 (0.05)	-0.05 (0.03)	0.479154	0.993948
cg09869729	0.06 (0.07)	0.1 (0.04)	0.597914	0.993948
cg00024404	-0.14 (0.07)	0.01 (0.06)	0.0919257	0.993948
cg21476599	0.04 (0.1)	0.06 (0.09)	0.869276	0.993948
cg25723614	-0.04 (0.04)	-0.06 (0.02)	0.620581	0.993948
cg14899065	-0.04 (0.1)	-0.08 (0.06)	0.700439	0.993948
cg16399049	0.09 (0.11)	0.08 (0.07)	0.953825	0.993948
cg16410171	-0.08 (0.06)	-0.11 (0.04)	0.622304	0.993948
cg24718367	-0.09 (0.07)	-0.08 (0.04)	0.857937	0.993948
cg13370427	-0.09 (0.04)	-0.05 (0.03)	0.469391	0.993948
cg07261940	0.01 (0.1)	0.04 (0.08)	0.818534	0.993948
cg25376310	0.02 (0.06)	-0.13 (0.04)	0.033539	0.993948
cg04656424	0.06 (0.04)	0.03 (0.02)	0.416387	0.993948
cg04174091	0.08 (0.08)	-0.08 (0.05)	0.114221	0.993948
cg04768713	0.03 (0.07)	0.1 (0.04)	0.404908	0.993948
cg00378158	-0.1 (0.09)	-0.05 (0.06)	0.653067	0.993948
cg16516405	0.02 (0.14)	0.21 (0.08)	0.219606	0.993948
cg09718582	-0.02 (0.11)	-0.12 (0.07)	0.439496	0.993948
cg11619216	-0.02 (0.05)	0 (0.04)	0.683216	0.993948
cg19071976	-0.14 (0.08)	-0.08 (0.06)	0.541421	0.993948
cg01682285	-0.07 (0.08)	-0.02 (0.06)	0.586399	0.993948
cg01605984	-0.05 (0.07)	-0.1 (0.04)	0.464336	0.993948
cg07757252	-0.05 (0.05)	-0.08 (0.03)	0.576344	0.993948
cg22036538	-0.15 (0.15)	-0.04 (0.07)	0.512154	0.993948
cg21979773	0.05 (0.04)	0.04 (0.03)	0.968841	0.996544
cg24550676	-0.02 (0.05)	-0.08 (0.04)	0.360708	0.993948
cg23574443	-0.06 (0.08)	-0.14 (0.06)	0.406097	0.993948
cg22483030	-0.01 (0.12)	0.03 (0.07)	0.727483	0.993948
cg01022780	0.02 (0.04)	0.08 (0.03)	0.287523	0.993948
cg26573704	0.12 (0.12)	0.18 (0.09)	0.67624	0.993948
cg14094639	-0.15 (0.1)	-0.15 (0.08)	0.978235	0.997432
cg04806562	0.11 (0.06)	0.07 (0.04)	0.590761	0.993948
cg19120389	-0.13 (0.07)	-0.07 (0.05)	0.536831	0.993948
cg06560379	-0.12 (0.09)	-0.13 (0.06)	0.926304	0.993948
cg18451588	-0.14 (0.2)	-0.17 (0.12)	0.917843	0.993948
cg19784428	-0.04 (0.11)	-0.18 (0.07)	0.287145	0.993948
cg03963219	0.08 (0.07)	0.12 (0.05)	0.657995	0.993948
cg27146050	-0.03 (0.08)	-0.12 (0.05)	0.349084	0.993948
cg06672696	-0.06 (0.07)	-0.07 (0.04)	0.866903	0.993948
cg01498832	0.03 (0.06)	0.02 (0.04)	0.90783	0.993948
cg25256723	-0.06 (0.06)	-0.07 (0.04)	0.900882	0.993948
cg04987734	0.1 (0.07)	0.07 (0.04)	0.672885	0.993948
cg24158160	0.12 (0.07)	0.07 (0.05)	0.469306	0.993948
cg11014740	-0.05 (0.04)	-0.05 (0.03)	0.991221	0.998906
cg20152539	-0.37 (0.12)	-0.05 (0.07)	0.0200242	0.993948
cg05524458	-0.02 (0.07)	-0.11 (0.05)	0.232467	0.993948
cg06159340	-0.06 (0.07)	-0.06 (0.04)	0.955816	0.993948
cg23759710	0.02 (0.04)	0.04 (0.03)	0.649634	0.993948
cg16340767	-0.02 (0.04)	-0.04 (0.03)	0.660248	0.993948
cg24148817	-0.14 (0.12)	-0.22 (0.08)	0.592956	0.993948
cg00207731	-0.09 (0.07)	-0.09 (0.04)	0.99598	0.999838
cg14168269	-0.07 (0.07)	-0.07 (0.06)	0.982753	0.998906
cg09172850	-0.03 (0.07)	-0.14 (0.05)	0.200146	0.993948
cg22266072	-0.09 (0.05)	-0.06 (0.04)	0.576798	0.993948
cg13003054	-0.17 (0.06)	-0.05 (0.04)	0.101368	0.993948
cg04889069	0.11 (0.12)	0.15 (0.08)	0.762819	0.993948
cg02470871	-0.14 (0.08)	-0.11 (0.06)	0.721832	0.993948
cg10364905	-0.05 (0.05)	-0.08 (0.03)	0.652945	0.993948
cg10112407	0.14 (0.12)	0.22 (0.09)	0.538658	0.993948
cg02605634	0.03 (0.05)	0.1 (0.04)	0.272999	0.993948
cg15237152	0.11 (0.06)	0.09 (0.05)	0.769054	0.993948
cg23090529	-0.33 (0.13)	-0.08 (0.07)	0.0856601	0.993948
cg02610360	0.04 (0.11)	0.18 (0.07)	0.272258	0.993948
cg06635952	0.11 (0.07)	0.07 (0.04)	0.586539	0.993948
cg03965496	-0.02 (0.08)	-0.11 (0.06)	0.391317	0.993948
cg00863661	-0.28 (0.12)	-0.15 (0.09)	0.387642	0.993948
cg05500734	-0.14 (0.06)	-0.04 (0.04)	0.150647	0.993948
cg25453677	-0.13 (0.11)	-0.19 (0.09)	0.666029	0.993948
cg22337438	0.12 (0.08)	0.09 (0.06)	0.752576	0.993948
cg01506917	-0.03 (0.07)	-0.09 (0.04)	0.451757	0.993948
cg03471436	-0.09 (0.07)	-0.12 (0.05)	0.746677	0.993948
cg19419291	-0.05 (0.11)	-0.21 (0.07)	0.217184	0.993948
cg19586143	0.06 (0.06)	0.09 (0.04)	0.723227	0.993948
cg17189494	-0.15 (0.06)	-0.06 (0.04)	0.232132	0.993948
cg17619755	0.11 (0.07)	0.08 (0.05)	0.812781	0.993948
cg26905258	-0.09 (0.05)	-0.06 (0.03)	0.596819	0.993948
cg03152870	0.07 (0.14)	0.17 (0.09)	0.538199	0.993948
cg00947319	-0.02 (0.04)	0.03 (0.03)	0.404704	0.993948
cg26880708	-0.03 (0.1)	-0.19 (0.08)	0.203	0.993948
cg09471709	-0.05 (0.05)	-0.08 (0.04)	0.648879	0.993948
cg26536813	-0.04 (0.05)	0.07 (0.04)	0.0978282	0.993948
cg07682160	0.01 (0.07)	-0.08 (0.04)	0.262541	0.993948
cg25287268	0.02 (0.07)	0.01 (0.06)	0.877556	0.993948
cg05668853	-0.16 (0.07)	-0.07 (0.04)	0.259481	0.993948
cg16151960	-0.05 (0.05)	-0.1 (0.04)	0.421463	0.993948
cg00968616	0.14 (0.05)	0.02 (0.04)	0.0655564	0.993948
cg03348792	0.16 (0.06)	0.04 (0.04)	0.101143	0.993948
cg13869484	-0.17 (0.09)	-0.11 (0.06)	0.608169	0.993948
cg22031614	-0.13 (0.09)	-0.16 (0.07)	0.764774	0.993948
cg10370262	-0.01 (0.05)	-0.06 (0.03)	0.393165	0.993948
cg00246969	0 (0.11)	0.02 (0.08)	0.8594	0.993948
cg04843111	-0.03 (0.06)	-0.09 (0.04)	0.432729	0.993948
cg09554443	0.01 (0.08)	0.1 (0.04)	0.296761	0.993948
cg02616604	-0.02 (0.08)	-0.01 (0.04)	0.989663	0.998906
cg09904616	0.01 (0.06)	-0.13 (0.04)	0.0531006	0.993948
cg04630982	0.23 (0.09)	0.07 (0.07)	0.181325	0.993948
cg17588293	0.04 (0.04)	0.08 (0.03)	0.486494	0.993948
cg10825315	0.1 (0.08)	0.09 (0.05)	0.873711	0.993948
cg18685455	-0.28 (0.13)	0 (0.07)	0.0564884	0.993948
cg26650480	-0.03 (0.06)	-0.07 (0.04)	0.540749	0.993948
cg15667493	0.04 (0.09)	0.06 (0.06)	0.865313	0.993948
cg07764473	0.04 (0.07)	0.11 (0.05)	0.430352	0.993948
cg06885459	0.18 (0.08)	0.08 (0.05)	0.314387	0.993948
cg09871637	-0.1 (0.09)	-0.01 (0.05)	0.372531	0.993948
cg05593667	-0.13 (0.09)	-0.1 (0.05)	0.747975	0.993948
cg12864721	-0.08 (0.11)	0 (0.07)	0.560052	0.993948
cg22933449	0.12 (0.06)	0.08 (0.05)	0.66585	0.993948
cg16871449	0.15 (0.06)	0.05 (0.04)	0.162986	0.993948
cg10501360	-0.03 (0.07)	-0.09 (0.05)	0.505959	0.993948
cg07377446	0 (0.07)	-0.07 (0.06)	0.45685	0.993948
cg00857851	-0.07 (0.05)	-0.11 (0.04)	0.569732	0.993948
cg19906672	0.03 (0.1)	-0.17 (0.06)	0.0720843	0.993948
cg19638749	-0.2 (0.14)	-0.11 (0.08)	0.608592	0.993948
cg26547816	-0.02 (0.08)	-0.11 (0.05)	0.35738	0.993948
cg21227253	0.05 (0.05)	-0.02 (0.03)	0.204176	0.993948
cg04225551	-0.02 (0.06)	-0.08 (0.05)	0.376299	0.993948
cg10841124	0.11 (0.08)	0.02 (0.06)	0.369881	0.993948
cg04755523	-0.11 (0.08)	-0.14 (0.06)	0.740139	0.993948
cg02316506	0.05 (0.04)	-0.04 (0.02)	0.0567674	0.993948
cg04872610	-0.11 (0.05)	-0.07 (0.04)	0.547312	0.993948
cg07529392	-0.06 (0.06)	0.04 (0.04)	0.189996	0.993948
cg05191175	0.1 (0.08)	0.16 (0.06)	0.552397	0.993948
cg00716579	-0.06 (0.09)	-0.16 (0.07)	0.39162	0.993948
cg16103712	0.06 (0.07)	0.07 (0.04)	0.859607	0.993948
cg12858014	-0.09 (0.09)	-0.17 (0.09)	0.489355	0.993948
cg22478317	-0.05 (0.06)	-0.15 (0.05)	0.220064	0.993948
cg16963852	0.02 (0.09)	-0.11 (0.07)	0.263144	0.993948
cg09795027	0.21 (0.06)	0.04 (0.04)	0.0262515	0.993948
cg08384239	0.1 (0.05)	0.05 (0.03)	0.464618	0.993948
cg06635946	-0.06 (0.07)	0 (0.05)	0.529613	0.993948
cg03434029	-0.04 (0.07)	-0.1 (0.04)	0.459028	0.993948
cg10791260	-0.02 (0.08)	-0.18 (0.07)	0.131787	0.993948
cg04982781	-0.11 (0.07)	-0.11 (0.05)	0.959994	0.994201
cg25097946	0.13 (0.11)	0.16 (0.08)	0.821525	0.993948
cg23247191	0.04 (0.05)	0.03 (0.04)	0.885398	0.993948
cg06294803	-0.18 (0.08)	-0.04 (0.05)	0.122423	0.993948
cg04576021	0.03 (0.05)	0 (0.04)	0.727406	0.993948
cg15428620	-0.05 (0.04)	-0.01 (0.03)	0.352266	0.993948
cg01887374	-0.07 (0.14)	-0.23 (0.09)	0.34969	0.993948
cg19635644	-0.11 (0.08)	-0.13 (0.05)	0.810422	0.993948
cg06296597	0.11 (0.06)	0.07 (0.04)	0.603574	0.993948
cg17935233	0.07 (0.03)	0.05 (0.03)	0.669574	0.993948
cg26542660	-0.15 (0.06)	-0.05 (0.04)	0.199176	0.993948
cg21091547	0 (0.1)	-0.1 (0.07)	0.431838	0.993948
cg07112604	-0.08 (0.05)	-0.06 (0.03)	0.694558	0.993948
cg27543230	-0.09 (0.06)	-0.08 (0.04)	0.965467	0.996448
cg06715352	0.05 (0.06)	0.07 (0.04)	0.784024	0.993948
cg02595219	0.06 (0.06)	0.04 (0.04)	0.850337	0.993948
cg07676859	-0.09 (0.16)	0.31 (0.11)	0.0450947	0.993948
cg14725719	-0.02 (0.07)	-0.17 (0.07)	0.136051	0.993948
cg10634619	-0.09 (0.09)	-0.08 (0.06)	0.933824	0.993948
cg17344906	-0.06 (0.08)	-0.1 (0.05)	0.679224	0.993948
cg05379350	-0.17 (0.09)	-0.03 (0.06)	0.178742	0.993948
cg02531924	-0.1 (0.07)	-0.1 (0.05)	0.931294	0.993948
cg24433016	0.1 (0.08)	0.1 (0.05)	0.954781	0.993948
cg27513586	0.22 (0.15)	0.08 (0.11)	0.471908	0.993948
cg05044291	0 (0.25)	0.06 (0.12)	0.839342	0.993948
cg04859826	-0.02 (0.05)	-0.06 (0.03)	0.595559	0.993948
cg17518710	0.19 (0.09)	0.11 (0.06)	0.427788	0.993948
cg05057515	0.03 (0.06)	0.1 (0.05)	0.320085	0.993948
cg12177944	-0.02 (0.07)	-0.12 (0.05)	0.251534	0.993948
cg06189394	-0.1 (0.07)	-0.11 (0.05)	0.914078	0.993948
cg01566526	0.22 (0.13)	0.16 (0.11)	0.728622	0.993948
cg17274064	-0.21 (0.11)	-0.12 (0.07)	0.460126	0.993948
cg12452298	0.1 (0.09)	0.08 (0.07)	0.839355	0.993948
cg24715680	0.13 (0.09)	0.08 (0.06)	0.653984	0.993948
cg09033219	0 (0.07)	-0.18 (0.06)	0.0502626	0.993948
cg03958308	0 (0.07)	-0.14 (0.06)	0.124037	0.993948
cg26893816	-0.15 (0.1)	-0.08 (0.06)	0.561246	0.993948
cg02424715	0.05 (0.06)	-0.13 (0.05)	0.014214	0.993948
cg02481950	0.02 (0.05)	0.1 (0.03)	0.176584	0.993948
cg05131526	0.03 (0.07)	-0.02 (0.05)	0.584439	0.993948
cg17523868	-0.02 (0.07)	0.08 (0.05)	0.247918	0.993948
cg19847577	0.09 (0.09)	0.11 (0.05)	0.833347	0.993948
cg15501231	0.03 (0.04)	0.02 (0.03)	0.847471	0.993948
cg09494176	0.08 (0.07)	0.09 (0.04)	0.884461	0.993948
cg21692620	0.1 (0.1)	0.14 (0.06)	0.737176	0.993948
cg23878875	-0.03 (0.07)	0.03 (0.05)	0.477975	0.993948
cg27286011	0.16 (0.08)	0.07 (0.05)	0.352165	0.993948
cg01810186	-0.16 (0.1)	-0.12 (0.06)	0.727184	0.993948
cg10607675	0.02 (0.05)	0.01 (0.04)	0.9253	0.993948
cg03139435	-0.12 (0.09)	-0.1 (0.06)	0.882976	0.993948
cg26812615	-0.02 (0.07)	-0.12 (0.05)	0.203655	0.993948
cg02816727	0.04 (0.04)	0.03 (0.03)	0.873823	0.993948
cg08267489	0.09 (0.06)	0.07 (0.05)	0.860281	0.993948
cg20727233	-0.19 (0.06)	-0.03 (0.04)	0.0348325	0.993948
cg06373240	-0.12 (0.08)	-0.1 (0.05)	0.772789	0.993948
cg08900404	-0.11 (0.15)	-0.14 (0.09)	0.882279	0.993948
cg04424621	-0.04 (0.11)	-0.22 (0.08)	0.194632	0.993948
cg09073799	0 (0.13)	-0.12 (0.07)	0.450084	0.993948
cg12712184	-0.12 (0.08)	-0.17 (0.07)	0.616157	0.993948
cg08805054	0.02 (0.07)	-0.15 (0.05)	0.0547037	0.993948
cg12149911	0.09 (0.06)	0.09 (0.04)	0.989848	0.998906
cg26399164	-0.11 (0.05)	-0.02 (0.04)	0.195097	0.993948
cg10018519	-0.05 (0.07)	-0.09 (0.06)	0.663228	0.993948
cg20778199	-0.06 (0.1)	-0.15 (0.08)	0.469104	0.993948
cg15754084	-0.03 (0.08)	-0.08 (0.05)	0.5785	0.993948
cg19731612	-0.26 (0.18)	-0.13 (0.1)	0.504779	0.993948
cg13869942	-0.15 (0.1)	-0.1 (0.06)	0.619589	0.993948
cg20015689	0.1 (0.09)	0.09 (0.06)	0.876434	0.993948
cg27169073	-0.03 (0.07)	-0.18 (0.06)	0.124149	0.993948
cg05303057	0.16 (0.09)	0.14 (0.08)	0.872877	0.993948
cg00872726	0.15 (0.11)	0.03 (0.08)	0.399011	0.993948
cg14550518	-0.36 (0.22)	-0.11 (0.13)	0.338647	0.993948
cg17476951	0.06 (0.06)	0.05 (0.04)	0.864251	0.993948
cg09820519	0.04 (0.07)	0.14 (0.06)	0.250713	0.993948
cg13702357	-0.07 (0.06)	-0.01 (0.05)	0.48248	0.993948
cg08420923	0.03 (0.06)	0.07 (0.05)	0.555585	0.993948
cg19721787	-0.1 (0.08)	-0.07 (0.06)	0.714663	0.993948
cg18091264	-0.1 (0.05)	-0.03 (0.04)	0.308173	0.993948
cg13672342	-0.06 (0.06)	-0.05 (0.04)	0.834073	0.993948
cg00496272	-0.18 (0.07)	-0.03 (0.04)	0.0664991	0.993948
cg23629561	0.04 (0.03)	0.03 (0.02)	0.813489	0.993948
cg22033586	0.09 (0.08)	0.1 (0.05)	0.897296	0.993948
cg22783327	0.03 (0.06)	0.02 (0.04)	0.886131	0.993948
cg20518446	-0.02 (0.1)	-0.15 (0.06)	0.262462	0.993948
cg17551891	-0.13 (0.09)	-0.09 (0.06)	0.714997	0.993948
cg07756788	-0.04 (0.06)	-0.06 (0.04)	0.759028	0.993948
cg15372603	-0.14 (0.08)	-0.06 (0.06)	0.427241	0.993948
cg08014182	-0.04 (0.1)	-0.03 (0.08)	0.936987	0.993948
cg17033391	-0.15 (0.07)	-0.04 (0.07)	0.291238	0.993948
cg24544082	-0.04 (0.06)	-0.01 (0.05)	0.706563	0.993948
cg12616487	-0.12 (0.05)	-0.05 (0.04)	0.280193	0.993948
cg05796261	-0.13 (0.06)	-0.02 (0.05)	0.146959	0.993948
cg27664530	0.18 (0.09)	0.13 (0.08)	0.659286	0.993948
cg10401088	-0.02 (0.1)	-0.18 (0.07)	0.193828	0.993948
cg14173968	0.32 (0.11)	0.08 (0.07)	0.0689967	0.993948
cg05424060	-0.09 (0.07)	-0.07 (0.05)	0.845557	0.993948
cg06613263	-0.23 (0.09)	-0.11 (0.08)	0.299056	0.993948
cg22838079	-0.04 (0.07)	-0.11 (0.05)	0.421838	0.993948
cg01713950	-0.11 (0.08)	-0.11 (0.05)	0.991396	0.998906
cg20364632	-0.06 (0.06)	-0.09 (0.04)	0.675877	0.993948
cg11010122	-0.37 (0.13)	-0.07 (0.09)	0.0595897	0.993948
cg00119117	0 (0.05)	0.1 (0.04)	0.0997393	0.993948
cg23659289	0.1 (0.05)	0.01 (0.03)	0.139995	0.993948
cg04038246	-0.07 (0.07)	-0.05 (0.06)	0.760467	0.993948
cg15986413	0.16 (0.07)	0.08 (0.05)	0.380904	0.993948
cg12490835	-0.1 (0.07)	-0.06 (0.05)	0.615822	0.993948
cg01240931	-0.08 (0.06)	-0.06 (0.04)	0.776605	0.993948
cg26161997	0.09 (0.08)	0.06 (0.04)	0.765284	0.993948
cg02010738	-0.21 (0.12)	-0.12 (0.07)	0.543084	0.993948
cg19816811	-0.2 (0.13)	-0.11 (0.07)	0.5101	0.993948
cg15577373	0.17 (0.09)	0.07 (0.05)	0.327796	0.993948
cg20149625	-0.1 (0.04)	-0.03 (0.03)	0.167206	0.993948
cg23820933	0.14 (0.07)	0.08 (0.05)	0.426698	0.993948
cg11229399	0.08 (0.1)	0.12 (0.06)	0.750183	0.993948
cg07847863	0.03 (0.13)	0.25 (0.11)	0.196452	0.993948
cg14113931	-0.04 (0.06)	-0.09 (0.05)	0.516031	0.993948
cg06704122	-0.01 (0.16)	0.17 (0.11)	0.341766	0.993948
cg09640571	-0.05 (0.04)	-0.07 (0.03)	0.588655	0.993948
cg23551720	-0.16 (0.07)	-0.09 (0.06)	0.469266	0.993948
cg19089201	0.26 (0.14)	0.17 (0.09)	0.58595	0.993948
cg22332066	0.14 (0.08)	0.08 (0.06)	0.565962	0.993948
cg09611599	0.23 (0.18)	0.14 (0.1)	0.656729	0.993948
cg26767593	-0.13 (0.07)	-0.12 (0.07)	0.93222	0.993948
cg26614073	-0.12 (0.08)	-0.07 (0.05)	0.548781	0.993948
cg22496559	0.09 (0.1)	-0.09 (0.07)	0.134312	0.993948
cg18028767	0.1 (0.06)	0.07 (0.04)	0.669967	0.993948
cg23762517	0.22 (0.19)	0.12 (0.1)	0.620035	0.993948
cg10334489	-0.03 (0.04)	-0.07 (0.03)	0.359118	0.993948
cg02158978	-0.06 (0.06)	0.1 (0.04)	0.034365	0.993948
cg24209126	0.13 (0.04)	0 (0.03)	0.00842616	0.993948
cg02840199	-0.05 (0.09)	-0.06 (0.05)	0.898391	0.993948
cg22791932	0.15 (0.05)	0.03 (0.04)	0.0587083	0.993948
cg04258133	0.12 (0.08)	0.09 (0.05)	0.744862	0.993948
cg17471102	0.09 (0.05)	0.07 (0.04)	0.739251	0.993948
cg22695729	0.09 (0.06)	0.11 (0.04)	0.79424	0.993948
cg26545040	-0.04 (0.05)	-0.04 (0.05)	0.952049	0.993948
cg09588020	-0.02 (0.06)	-0.1 (0.05)	0.282308	0.993948
cg02768162	0 (0.05)	-0.05 (0.03)	0.377798	0.993948
cg10609310	-0.02 (0.06)	-0.1 (0.05)	0.320122	0.993948
cg10973881	0.06 (0.09)	0.11 (0.06)	0.661851	0.993948
cg17804348	-0.17 (0.09)	-0.07 (0.06)	0.415195	0.993948
cg25821249	-0.02 (0.1)	-0.23 (0.07)	0.0997465	0.993948
cg16624521	0.1 (0.08)	0.08 (0.04)	0.850968	0.993948
cg20832320	-0.15 (0.06)	-0.07 (0.05)	0.325833	0.993948
cg11489251	0 (0.09)	-0.1 (0.05)	0.260848	0.993948
cg08726900	0.09 (0.11)	0.06 (0.07)	0.830439	0.993948
cg09700701	0.05 (0.06)	0.11 (0.04)	0.429021	0.993948
cg03384915	-0.06 (0.09)	-0.15 (0.07)	0.417502	0.993948
cg01017608	-0.02 (0.13)	-0.09 (0.07)	0.653487	0.993948
cg26669717	-0.08 (0.05)	-0.07 (0.03)	0.852504	0.993948
cg15014975	-0.23 (0.14)	-0.16 (0.12)	0.721483	0.993948
cg05035315	0.09 (0.08)	-0.11 (0.06)	0.0445879	0.993948
cg01005506	-0.19 (0.08)	-0.05 (0.05)	0.133094	0.993948
cg04761746	-0.02 (0.06)	-0.08 (0.04)	0.352462	0.993948
cg08123207	-0.04 (0.08)	0.04 (0.05)	0.375363	0.993948
cg06644515	-0.13 (0.07)	-0.07 (0.04)	0.425281	0.993948
cg00152340	-0.19 (0.09)	-0.12 (0.06)	0.493662	0.993948
cg11046638	-0.16 (0.08)	-0.08 (0.07)	0.451456	0.993948
cg19917989	0.1 (0.09)	0.03 (0.05)	0.535066	0.993948
cg10554624	-0.04 (0.06)	-0.06 (0.04)	0.801159	0.993948
cg14016875	-0.25 (0.09)	-0.06 (0.05)	0.049531	0.993948
cg04158698	0.12 (0.07)	0.04 (0.04)	0.306203	0.993948
cg01949002	-0.06 (0.06)	0.01 (0.05)	0.368773	0.993948
cg03853945	-0.02 (0.07)	-0.08 (0.05)	0.494841	0.993948
cg04324758	-0.1 (0.08)	0.03 (0.06)	0.157679	0.993948
cg13074055	-0.23 (0.19)	-0.24 (0.11)	0.979943	0.997432
cg17904575	-0.03 (0.08)	-0.09 (0.05)	0.556545	0.993948
cg15107641	0.06 (0.07)	0.08 (0.05)	0.803641	0.993948
cg15471946	-0.31 (0.11)	-0.09 (0.07)	0.0817767	0.993948
cg16474684	-0.19 (0.15)	0.01 (0.1)	0.263567	0.993948
cg13808012	-0.06 (0.08)	-0.09 (0.06)	0.755229	0.993948
cg27586885	-0.14 (0.09)	-0.1 (0.06)	0.735574	0.993948
cg09023136	0.09 (0.06)	0.08 (0.05)	0.882893	0.993948
cg01663407	0.07 (0.09)	-0.15 (0.08)	0.0700439	0.993948
cg11405655	-0.14 (0.08)	-0.08 (0.06)	0.55	0.993948
cg05895711	0.02 (0.05)	-0.1 (0.04)	0.069267	0.993948
cg17668731	0.03 (0.05)	0.09 (0.04)	0.400696	0.993948
cg03826252	-0.07 (0.08)	-0.07 (0.04)	0.977004	0.997432
cg18404811	0.07 (0.06)	0.03 (0.04)	0.576564	0.993948
cg00812761	0.07 (0.06)	0.07 (0.03)	0.941449	0.993948
cg24576425	-0.01 (0.07)	0.11 (0.05)	0.124503	0.993948
cg10255761	-0.04 (0.08)	-0.09 (0.05)	0.676537	0.993948
cg04209460	-0.04 (0.06)	-0.09 (0.04)	0.562328	0.993948
cg16541026	-0.06 (0.06)	-0.13 (0.05)	0.397751	0.993948
cg24582007	0.15 (0.07)	0.05 (0.05)	0.220584	0.993948
cg19913118	0.02 (0.06)	0 (0.04)	0.851056	0.993948
cg02708705	-0.14 (0.1)	-0.12 (0.07)	0.860954	0.993948
cg26276120	-0.12 (0.09)	-0.11 (0.06)	0.936108	0.993948
cg12686847	-0.07 (0.06)	-0.11 (0.04)	0.581907	0.993948
cg23018755	0.09 (0.06)	0.04 (0.04)	0.540646	0.993948
cg14896134	-0.08 (0.05)	-0.03 (0.03)	0.396045	0.993948
cg23079808	0.1 (0.1)	0.13 (0.06)	0.809121	0.993948
cg00981350	-0.07 (0.06)	-0.1 (0.05)	0.665178	0.993948
cg19566658	-0.12 (0.06)	-0.07 (0.04)	0.514993	0.993948
cg05055821	0.07 (0.09)	0.16 (0.06)	0.457166	0.993948
cg24704287	-0.1 (0.06)	-0.07 (0.04)	0.677234	0.993948
cg08916374	-0.02 (0.06)	-0.03 (0.04)	0.953275	0.993948
cg12461871	-0.34 (0.22)	-0.15 (0.18)	0.516171	0.993948
cg24484352	0.03 (0.08)	0.05 (0.04)	0.855252	0.993948
cg24475171	-0.19 (0.11)	-0.09 (0.08)	0.456915	0.993948
cg04970434	0.03 (0.06)	0.06 (0.04)	0.611201	0.993948
cg12393668	0.1 (0.08)	0.05 (0.05)	0.576558	0.993948
cg18625627	0.07 (0.09)	0.1 (0.05)	0.771871	0.993948
cg00626312	0 (0.05)	-0.04 (0.03)	0.568143	0.993948
cg00923634	-0.05 (0.06)	-0.08 (0.05)	0.717804	0.993948
cg01939428	-0.29 (0.2)	-0.18 (0.11)	0.629866	0.993948
cg25358853	0.12 (0.06)	0.07 (0.05)	0.551714	0.993948
cg03999941	-0.14 (0.07)	-0.1 (0.05)	0.636572	0.993948
cg02106682	-0.04 (0.1)	-0.09 (0.06)	0.666619	0.993948
cg12573289	-0.06 (0.04)	-0.05 (0.02)	0.745674	0.993948
cg11198596	-0.07 (0.07)	-0.11 (0.05)	0.710637	0.993948
cg15347627	-0.03 (0.06)	-0.12 (0.05)	0.205944	0.993948
cg05858130	0.05 (0.08)	-0.18 (0.06)	0.0243108	0.993948
cg01758512	0.04 (0.14)	0.15 (0.09)	0.511806	0.993948
cg22032366	-0.05 (0.07)	-0.04 (0.05)	0.928888	0.993948
cg19709355	-0.08 (0.05)	-0.01 (0.04)	0.267792	0.993948
cg20294304	-0.2 (0.16)	0.04 (0.1)	0.195493	0.993948
cg16646054	-0.04 (0.06)	-0.08 (0.04)	0.623108	0.993948
cg11599721	-0.05 (0.05)	-0.09 (0.04)	0.626048	0.993948
cg05374956	0.07 (0.08)	0.06 (0.05)	0.904979	0.993948
cg04218548	0 (0.05)	0.09 (0.04)	0.159253	0.993948
cg04086928	-0.06 (0.07)	-0.11 (0.04)	0.457633	0.993948
cg06803614	-0.01 (0.07)	-0.14 (0.05)	0.0974104	0.993948
cg01756424	0.01 (0.04)	0.09 (0.03)	0.128228	0.993948
cg15028458	-0.13 (0.1)	-0.13 (0.05)	0.998135	0.999838
cg20272648	-0.02 (0.05)	-0.06 (0.04)	0.506803	0.993948
cg21963854	0.03 (0.06)	0.04 (0.04)	0.886501	0.993948
cg14623715	-0.04 (0.09)	-0.02 (0.06)	0.82335	0.993948
cg02402368	-0.11 (0.12)	-0.13 (0.07)	0.873949	0.993948
cg12411858	0 (0.05)	-0.12 (0.04)	0.0907637	0.993948
cg13394182	0.1 (0.07)	0.08 (0.04)	0.830647	0.993948
cg07199524	-0.2 (0.12)	-0.12 (0.1)	0.586048	0.993948
cg12974394	-0.1 (0.06)	-0.02 (0.04)	0.306977	0.993948
cg11067786	-0.01 (0.07)	-0.11 (0.06)	0.273498	0.993948
cg00218893	-0.09 (0.05)	-0.06 (0.03)	0.680337	0.993948
cg12600843	-0.1 (0.08)	-0.12 (0.05)	0.857396	0.993948
cg19711268	0.11 (0.13)	0.22 (0.09)	0.504983	0.993948
cg15100535	0.08 (0.04)	0.04 (0.03)	0.363053	0.993948
cg09716613	0 (0.08)	0.12 (0.05)	0.228907	0.993948
cg19464252	-0.1 (0.08)	-0.1 (0.05)	0.9387	0.993948
cg06687489	0.04 (0.09)	0.07 (0.05)	0.783498	0.993948
cg00066351	0.14 (0.06)	0.06 (0.05)	0.263092	0.993948
cg11858213	0.07 (0.06)	0.06 (0.05)	0.904444	0.993948
cg03884592	0.19 (0.17)	0.12 (0.09)	0.739517	0.993948
cg24911837	-0.08 (0.07)	-0.08 (0.04)	0.947283	0.993948
cg15965301	-0.08 (0.11)	-0.04 (0.09)	0.748995	0.993948
cg01328473	0.01 (0.09)	-0.05 (0.05)	0.50806	0.993948
cg26425321	0.08 (0.07)	0.14 (0.06)	0.524371	0.993948
cg07577824	-0.11 (0.06)	-0.05 (0.04)	0.408548	0.993948
cg24247537	0.22 (0.12)	0.03 (0.07)	0.166932	0.993948
cg22740603	-0.02 (0.05)	-0.06 (0.03)	0.404873	0.993948
cg03188000	0.2 (0.1)	0.07 (0.07)	0.297447	0.993948
cg15736127	0.03 (0.07)	0.11 (0.05)	0.346864	0.993948
cg17933224	-0.1 (0.07)	-0.12 (0.06)	0.850551	0.993948
cg27589594	-0.02 (0.05)	-0.07 (0.03)	0.349127	0.993948
cg01228685	0.01 (0.05)	-0.04 (0.04)	0.416706	0.993948
cg21201109	-0.09 (0.06)	-0.05 (0.05)	0.615106	0.993948
cg10184431	-0.12 (0.08)	-0.08 (0.05)	0.644187	0.993948
cg24709951	0.11 (0.11)	0.14 (0.06)	0.831682	0.993948
cg02112621	0.04 (0.08)	-0.07 (0.05)	0.253183	0.993948
cg14007559	-0.07 (0.09)	-0.11 (0.06)	0.674255	0.993948
cg01715384	0.08 (0.05)	0.06 (0.03)	0.720342	0.993948
cg27509105	0.02 (0.05)	-0.11 (0.04)	0.0395801	0.993948
cg25593631	-0.04 (0.05)	-0.05 (0.04)	0.908224	0.993948
cg05008975	-0.01 (0.04)	-0.03 (0.03)	0.660648	0.993948
cg21473545	0.01 (0.07)	0.08 (0.04)	0.418941	0.993948
cg02660643	-0.01 (0.06)	-0.1 (0.04)	0.248339	0.993948
cg07549715	0.14 (0.07)	0.03 (0.05)	0.172916	0.993948
cg24203758	-0.11 (0.09)	-0.09 (0.07)	0.831922	0.993948
cg12840502	0.14 (0.09)	0.11 (0.06)	0.756396	0.993948
cg23999801	-0.03 (0.05)	-0.08 (0.04)	0.425951	0.993948
cg08941639	0.1 (0.11)	0.11 (0.06)	0.943581	0.993948
cg05429448	0.21 (0.09)	0.05 (0.06)	0.124335	0.993948
cg23361275	-0.25 (0.14)	-0.12 (0.07)	0.419013	0.993948
cg16681526	-0.01 (0.06)	-0.12 (0.04)	0.158293	0.993948
cg02744588	0.01 (0.05)	0.01 (0.04)	0.896643	0.993948
cg01177100	-0.01 (0.04)	0.02 (0.02)	0.562065	0.993948
cg12699156	-0.09 (0.05)	-0.03 (0.04)	0.308058	0.993948
cg05525649	-0.11 (0.06)	-0.04 (0.04)	0.395729	0.993948
cg16545743	0.16 (0.07)	0.07 (0.05)	0.298357	0.993948
cg27405731	0.09 (0.08)	0.05 (0.04)	0.650703	0.993948
cg22117188	-0.04 (0.04)	-0.09 (0.03)	0.358758	0.993948
cg13522882	0 (0.05)	-0.03 (0.04)	0.60588	0.993948
cg11535839	0.11 (0.09)	0.08 (0.04)	0.775843	0.993948
cg20742389	-0.4 (0.13)	-0.06 (0.08)	0.0237644	0.993948
cg08442823	0.04 (0.09)	0.08 (0.05)	0.675977	0.993948
cg03821384	-0.04 (0.05)	-0.04 (0.03)	0.998454	0.999838
cg13038618	-0.04 (0.07)	-0.06 (0.05)	0.791717	0.993948
cg10576725	-0.13 (0.12)	-0.16 (0.09)	0.862155	0.993948
cg26517831	-0.02 (0.15)	-0.2 (0.08)	0.278186	0.993948
cg11856308	0.02 (0.04)	0.06 (0.03)	0.520063	0.993948
cg20925383	0 (0.1)	-0.27 (0.09)	0.0432749	0.993948
cg10665488	-0.1 (0.07)	-0.13 (0.07)	0.744444	0.993948
cg01309569	0.1 (0.05)	0.06 (0.04)	0.548326	0.993948
cg26601073	0.02 (0.09)	0.07 (0.06)	0.653999	0.993948
cg20249566	-0.02 (0.11)	-0.16 (0.07)	0.258301	0.993948
cg08606254	0.08 (0.11)	0.18 (0.08)	0.449154	0.993948
cg19266329	-0.04 (0.06)	-0.02 (0.04)	0.752843	0.993948
cg02949838	0.08 (0.05)	-0.06 (0.04)	0.0399741	0.993948
cg05969150	0.05 (0.04)	0.06 (0.03)	0.884049	0.993948
cg08540958	0.05 (0.05)	0.06 (0.03)	0.891018	0.993948
cg21859290	-0.1 (0.06)	-0.09 (0.04)	0.907128	0.993948
cg27344791	-0.17 (0.09)	-0.09 (0.07)	0.512871	0.993948
cg16718162	-0.09 (0.07)	-0.08 (0.05)	0.875785	0.993948
cg24446586	0.12 (0.14)	0.24 (0.09)	0.468983	0.993948
cg11556164	-0.04 (0.09)	-0.15 (0.06)	0.31033	0.993948
cg11748187	-0.11 (0.14)	-0.2 (0.08)	0.58373	0.993948
cg08371951	-0.19 (0.12)	-0.06 (0.11)	0.430995	0.993948
cg00308665	0.09 (0.1)	0.06 (0.06)	0.777264	0.993948
cg04600297	0.09 (0.09)	0.09 (0.05)	0.994941	0.999838
cg13803234	-0.12 (0.06)	-0.06 (0.04)	0.446624	0.993948
cg25748521	-0.09 (0.06)	-0.1 (0.05)	0.938194	0.993948
cg24429974	0.02 (0.05)	0.04 (0.04)	0.824464	0.993948
cg17334970	0.06 (0.05)	-0.09 (0.04)	0.0122633	0.993948
cg20495009	-0.02 (0.07)	-0.13 (0.05)	0.179828	0.993948
cg03126058	0.02 (0.11)	-0.15 (0.06)	0.155267	0.993948
cg21241823	-0.13 (0.07)	-0.03 (0.06)	0.268081	0.993948
cg13659700	0.03 (0.06)	-0.14 (0.05)	0.0337439	0.993948
cg04144218	-0.06 (0.08)	-0.11 (0.05)	0.552385	0.993948
cg12593793	-0.08 (0.06)	-0.06 (0.04)	0.762478	0.993948
cg17863912	0.15 (0.1)	0.14 (0.07)	0.965809	0.996448
cg22843712	0.03 (0.15)	0.17 (0.09)	0.436895	0.993948
